# Supplementary material for: Correlation Analysis of the Bacterial Community and Wood Properties of Populus × euramericana cv. “74/76” Wet Heartwood
Source: Front Microbiol. 2022 Jul 4;13:868078. doi: 10.3389/fmicb.2022.868078 (PMC9289670; doi:10.3389/fmicb.2022.868078)
Supplement: Supplementary file 1 [file Table_1.XLSX]

## Sheet: Sheet1
Supplemental Tables S1 Sequencing data statistics
Location	WW			NW
	Effective tags	OTU number	Good's coverage	Effective tags	OTU number	Good's coverage
Heartwood	169402	2656.4	0.992423	141282	3142.93	0.989578
Sapwood	191493	1033.5	0.996639	147997	1263	0.995267
Root	103280	2168.4	0.98788	122233	2432.57	0.990235
Rhizophere soil	150149	4814.5	0.986024	141888	4986.86	0.985349
