# Supplementary material for: Correlation Analysis of the Bacterial Community and Wood Properties of Populus × euramericana cv. “74/76” Wet Heartwood
Source: Front Microbiol. 2022 Jul 4;13:868078. doi: 10.3389/fmicb.2022.868078 (PMC9289670; doi:10.3389/fmicb.2022.868078)
Supplement: Supplementary file 2 [file Table_2.XLSX]

## Sheet: Sheet1
Supplemental Tables S2 Species with significantly different relative abundances at the phylum level
Location	Phylum	Relative abundance (%)		p-value
		WW	NW
Heartwood	Acidobacteria	1.05734	1.80416	0.0305875
	Gemmatimonadetes	0.42668	0.745571	0.00725148
	Nitrospirae	0.07907	0.127014	0.0484037
	Entotheonellaeota	0.02529	0.0523929	0.0220155
Sapwood	Proteobacteria	11.9315	17.3819	0.0185453
	Verrucomicrobia	0.01295	0.0394571	0.0484037
	Entotheonellaeota	0.0022	0.00480714	0.0424447
	Fibrobacteres	0	0.00064286	0.0118776
Root	Dependentiae	0.00357	0.0218857	0.0433261
	BRC1	0.00571	0.0224929	0.0146618
Rhizophere soil	Proteobacteria	30.0458	37.9189	0.00477959
	Acidobacteria	15.8884	11.5794	0.0220155
	Rokubacteria	0.36926	0.271686	0.0484037
