# Supplementary material for: Correlation Analysis of the Bacterial Community and Wood Properties of Populus × euramericana cv. “74/76” Wet Heartwood
Source: Front Microbiol. 2022 Jul 4;13:868078. doi: 10.3389/fmicb.2022.868078 (PMC9289670; doi:10.3389/fmicb.2022.868078)
Supplement: Supplementary file 3 [file Table_3.XLSX]

## Sheet: Sheet1
Supplemental Tables S3 Species with significantly different relative abundances at the genus level
Location	Genus	Relative abundance (%)		p-value
		WW	NW
Heartwood	Proteiniphilum	29.0142	10.9133	0.00115232
	Sphingomonas	0.40304	0.824814	0.00477959
	Dysgonomonas	1.03944	9.10122	0.00885147
	Devosia	0.05824	0.100971	0.0484037
	Steroidobacter	0.09582	0.147214	0.0417171
	Bacteroides	0.15118	4.05113	0.0358066
	Altererythrobacter	0.04908	0.1118	0.00915477
	Desulfovibrio	0.58282	2.23418	0.00590846
	Actinotalea	3.08069	0.407886	0.0129529
	Methanobacterium	3.70325	0.208364	0.0417171
	Enterococcus	0.01513	0.214814	0.0191463
	Lysobacter	0.04375	0.106214	0.000884127
	Variovorax	0.02572	0.0462357	0.0433261
	Bryobacter	0.08155	0.136464	0.0417171
	Ohtaekwangia	0.00882	0.0165929	0.00996803
	Bacillus	0.04885	0.110971	0.015536
	Novosphingobium	0.01352	0.0391357	0.0129529
	Subgroup_10	0.05163	0.110971	0.00590846
	Ellin6067	0.03395	0.0732929	0.00996803
	Microvirga	0.03649	0.0764714	0.00645071
	Skermanella	0.03867	0.0903071	0.00885147
	Pedomicrobium	0.02074	0.0466429	0.0223655
	SWB02	0.00768	0.0263071	0.00477959
	Ruminococcaceae_NK4A214_group	0.18916	0.373421	0.0484037
	Paenibacillus	0.08448	0.202129	0.0241447
	Caenimonas	0.01649	0.0297429	0.0185453
	Flavisolibacter	0.00878	0.0176143	0.010735
	Ramlibacter	0.01537	0.0291643	0.0176697
	Ensifer	0.00856	0.0266714	0.00885147
	Aridibacter	0.00694	0.01205	0.0358066
	Adhaeribacter	0.01567	0.0306214	0.0403805
	Bauldia	0.00919	0.0209929	0.0117899
	Lactobacillus	0.00391	0.0473571	0.0204258
	Candidatus_Nitrososphaera	0.00061	0.00185	0.0067398
	Agromyces	0.01337	0.0263214	0.010735
	Hirschia	0.00801	0.0186143	0.00767719
	Chryseolinea	0.00356	0.0130286	0.00310024
	Stenotrophobacter	0.00787	0.0172643	0.0117533
	Ilumatobacter	0.00668	0.01475	0.00725148
	Arenimonas	0.01186	0.0216286	0.0484037
	Aminobacter	0.00338	0.00887857	0.00231295
	Pseudorhodoplanes	0.00443	0.0118	0.00492628
	Candidatus_Entotheonella	0.01253	0.02405	0.0417171
	Rhizobacter	0.00201	0.00368571	0.0462135
	Caulobacter	0.00435	0.00768571	0.0188077
	Candidatus_Alysiosphaera	0.00892	0.0191643	0.0240831
	UTBCD1	0.00277	0.00732857	0.0370259
	Noviherbaspirillum	0.00786	0.0173	0.0150772
	Anaerolinea	0.00043	0.0025	0.0441713
	Parasegetibacter	0.0024	0.0062	0.0205358
	Pontibacter	0.00309	0.0117857	0.00693502
	PAUC26f	0.00349	0.0152714	0.032429
	Geodermatophilus	0.00632	0.0109429	0.0305875
	Labrys	0.00295	0.00655	0.0348773
	Azoarcus	0.00249	0.00722857	0.00699157
	Acetonema	0.06002	0.0635214	0.0260453
	Candidatus_Soleaferrea	0.02616	0.0734286	0.00037323
	Anaerotruncus	0.01447	0.0902357	0.0223655
	Nitrosospira	0.00406	0.00802857	0.0464513
	UTCFX1	0.00156	0.00451429	0.0219582
	Azohydromonas	0.00289	0.00707857	0.0240216
	Tagaea	0.00111	0.00217857	0.0189897
	Roseburia	0.00106	0.0119929	0.00205521
	Lachnospiraceae_NK4A136_group	0.00059	0.0102643	0.00865613
	Sphingoaurantiacus	0.00182	0.00592143	0.00900389
	Peredibacter	0.00091	0.00292857	0.00248838
	Thauera	0.00084	0.00355714	0.03247
	Solitalea	0.00037	0.00204286	0.00246719
	Fusicatenibacter	0.00012	0.00449286	0.0334162
	Blautia	0.00058	0.0033	0.0340792
	Marvinbryantia	0.00018	0.0029	0.00857014
	Domibacillus	0.00061	0.00252857	0.0266173
	Ruminococcaceae_UCG-013	0.00044	0.00337857	0.00890301
Sapwood	Proteiniphilum	1.97494	0.193371	0.00115232
	Anaerocolumna	0.47453	0.0461214	0.010735
	Steroidobacter	0.02682	0.0525857	0.0129529
	Niastella	0.01461	0.0297429	0.0432806
	Bacteroides	0.00593	0.0425	0.0223071
	Ohtaekwangia	0.00534	0.0125357	0.00915477
	Methanosaeta	0.00474	0	0.0367818
	Thiobacillus	0	0.0068	0.0231671
	Geobacter	0.00018	0.0112786	0.00207432
	Lacunisphaera	0.00092	0.00345714	0.0336169
	Phyllobacterium	0.0026	0.00683571	0.0108106
	Caenimonas	0.00383	0.00711429	0.0347982
	Ensifer	0.00243	0.0083	0.00339386
	Bauldia	0.00141	0.00498571	0.00810598
	Hirschia	0.00213	0.00511429	0.0373158
	Inquilinus	0.00224	0.00342143	0.0304485
	Bosea	0.00214	0.00680714	0.00900389
	Desulfobacterium_catecholicum_group	0	0.00326429	0.0433804
	Sporotomaculum	0.00939	0.004	0.04025
	Pseudorhodoplanes	0.00101	0.00224286	0.0370259
	Sedimentibacter	0.00954	0.00217857	0.0273932
	Rhizobacter	0.00083	0.00364286	0.0052539
	UTBCD1	4e-05	0.0014	0.0024206
	mle1-7	0.00102	0.0021	0.0327119
	Anaerolinea	0	0.00235714	0.0433804
	Luteitalea	0.00094	0.00320714	0.0182657
	Parasegetibacter	0.00019	0.00107143	0.0238943
	Pontibacter	0.00036	0.0015	0.00299121
	Propionivibrio	4e-05	0.0034	0.00603604
	Cephaloticoccus	0.00019	0.0006	0.0408613
	Azoarcus	0.0003	0.00372857	0.041886
	Acetonema	0.00636	0.00127143	0.0032427
	Roseburia	0.00011	0.00445714	0.000239721
	Friedmanniella	0.03164	0.00417857	0.026501
	Stenotrophomonas	0.00073	0.00574286	0.0378761
	Ferrovibrio	0.00011	0.0012	0.0138816
	Pseudorhodoferax	0.00017	0.00075	0.0442262
	Desulfosporosinus	0.00114	0.00019286	0.0334162
	Fusicatenibacter	0	0.00085714	0.0231671
	Azospira	6e-05	0.00068571	0.0106541
	Rhodobacter	0	0.0003	0.0433804
Root	Bradyrhizobium	3.10508	2.09598	0.0484037
	Dongia	2.23261	1.23361	0.00885147
	Acidibacter	1.24818	0.885229	0.0484037
	Kribbella	0.67233	0.313036	0.0220155
	Blastococcus	0.03571	0.02105	0.0484037
	Rhodoplanes	0.62938	0.169043	0.000669979
	Phyllobacterium	0.14718	0.452107	0.0305875
	Ensifer	0.12798	0.315657	0.0185453
	Rubrobacter	0.01065	0.0048	0.00833047
	Sphingopyxis	0.03952	0.183136	0.026016
	Brevundimonas	0.03493	0.0942857	0.015536
	Pajaroellobacter	0.06195	0.0319929	0.0349962
	Dactylosporangium	0.08351	0.0535857	0.0358066
	Amycolatopsis	0.10884	0.0151286	0.0206738
	Ferruginibacter	0.00578	0.0150857	0.0318272
	Crossiella	0.00413	0.00103571	0.00969058
	PAUC26f	0.00227	0.0181786	0.0171787
	Qipengyuania	0.00912	0.0285714	0.0240523
	Glycomyces	0.06609	0.0209571	0.0358066
	Desulfovirga	0.00018	0.00732857	0.0399894
	Pedobacter	0.00906	0.0282929	0.0494166
	Lysinibacillus	0.00301	0.0008	0.0288277
	Desulfopila	0	0.0341143	0.0231155
	Patulibacter	0.00593	0.00129286	0.0106105
	Domibacillus	0.00462	0.00015714	0.0132565
Rhizophere soil	Sphingomonas	3.05241	5.96856	0.0129529
	Arcticibacter	0.03882	0.119093	0.00725148
	Novosphingobium	0.07515	0.122629	0.026016
	Kribbella	0.5153	0.1782	0.00191102
	Rhodoplanes	0.2097	0.116321	0.010735
	Mesorhizobium	0.04524	0.0834571	0.0403805
	Ensifer	0.04524	0.107329	0.00477959
	Rubrobacter	0.37905	0.18915	0.0305875
	Massilia	0.05178	0.121186	0.010735
	Hirschia	0.05869	0.119243	0.010735
	Phaselicystis	0.08356	0.0445286	0.026016
	Acinetobacter	0.01059	0.0256071	0.0150772
	Flavobacterium	0.00435	0.06415	0.00461351
	Dactylosporangium	0.0455	0.0237643	0.0358066
	Cellvibrio	0.00201	0.0845929	0.0402934
	Pontibacter	0.01507	0.125371	0.00590846
	Ferruginibacter	0.03454	0.103393	0.0129529
	Mucilaginibacter	0.00674	0.0086	0.0379618
	Pedobacter	0.01256	0.0341643	0.0163398
	Rhodocytophaga	0.00927	0.0394071	0.0464037
	Methylobacter	0	0.0624714	0.0231671
	Paracoccus	0.00443	0.0243214	0.0014919
	Flaviaesturariibacter	0.01186	0.0409929	0.0241447
	Peredibacter	0.01047	0.0252357	0.0128072
	Pseudorhodoferax	0.00291	0.00772857	0.0160147
	Methylomicrobium	0	0.0272571	0.0433804
	Desulfobulbus	0	0.0167786	0.0231155
	Candidatus_Gigarickettsia	0	0.0103429	0.0433804
	Thioalkalispira	0	0.009	0.0430195
