# Supplementary material for: Correlation Analysis of the Bacterial Community and Wood Properties of Populus × euramericana cv. “74/76” Wet Heartwood
Source: Front Microbiol. 2022 Jul 4;13:868078. doi: 10.3389/fmicb.2022.868078 (PMC9289670; doi:10.3389/fmicb.2022.868078)
Supplement: Supplementary file 4 [file Table_4.XLSX]

## Sheet: Number
Supplemental Tables S5 Chroma values, wet heartwood rate and wood properties of the heartwood number
Indicators	Number
L*	Y1
a*	Y2
b*	Y3
Wet heartwood rate	Y4
Hemicellulose of the heartwood	Y6
Cellulose of the heartwood	Y7
Lignin of the heartwood	Y8
Cold water extractive of the heartwood	Y9
Hot water extractive of the heartwood	Y10
1% NaOH extractive of the heartwood	Y11
Radial shrinkage rate of oven dry of the heartwood	Y12
Chordwise shrinkage rate of oven dry of the heartwood	Y13
Volume shrinkage rate of oven dry of the heartwood	Y14
Radial shrinkage rate of air dry of the heartwood	Y15
Chordwise shrinkage rate of air dry of the heartwood	Y16
Volume shrinkage rate of air dry of the heartwood	Y17
air dry density of the heartwood	Y18
oven dry density of the heartwood	Y19
Basic density of the heartwood	Y20
Bending elastic modulus of the heartwood	Y21
Bending strength of the heartwood	Y22
Compressive strength parallel to grain of the heartwood	Y23

## Sheet: Chroma values
Supplemental Tables S5 Spearman correlations between endophytic bacteria of the heartwood and chroma values and wet heartwood rate
Note: * Correlation is significant at the p < 0.05 level; ** Correlation is significant at the p < 0.01 level.
Genue	Indicators	r
Cellulomonas	Y3	-0.756**
Gemmatimonas	Y3	-0.663**
Methanomassiliicoccus	Y2	0.653**
OM27_clade	Y3	-0.625**
Reyranella	Y3	-0.591**
Sulfurospirillum	Y3	-0.585**
bacterium_Ellin517	Y1	-0.584**
Pseudomonas	Y2	-0.578**
Gemmatirosa	Y3	-0.578**
Ellin6055	Y3	-0.558**
Solirubrobacter	Y3	-0.556**
Pedobacter	Y2	0.546**
Pseudorhodoferax	Y1	0.542**
Geodermatophilus	Y3	-0.533**
LNR_A2-18	Y3	-0.531**
Diplosphaera	Y3	-0.53**
Methylobacterium	Y3	-0.526**
Haloactinopolyspora	Y3	-0.525**
Gaiella	Y3	-0.519**
Haliangium	Y3	-0.507*
Mucilaginibacter	Y3	-0.503*
Ramlibacter	Y3	-0.49*
Tardiphaga	Y3	-0.49*
Oxalicibacterium	Y3	-0.486*
Rickettsiella	Y2	0.483*
Allorhizobium-Neorhizobium-Pararhizobium-Rhizobium	Y2	-0.481*
Candidatus_Udaeobacter	Y3	-0.48*
Macellibacteroides	Y3	-0.472*
Pseudofulvimonas	Y1	0.469*
MND1	Y3	-0.463*
JGI_0001001-H03	Y3	-0.463*
Pseudolabrys	Y3	-0.461*
Methanomassiliicoccus	Y3	-0.459*
Nocardioides	Y3	-0.458*
Ruminococcaceae_NK4A214_group	Y3	-0.456*
Bdellovibrio	Y3	-0.455*
Phenylobacterium	Y3	-0.452*
Flavobacterium	Y3	-0.45*
Blastocatella	Y2	0.45*
Roseimarinus	Y3	-0.448*
RB41	Y3	-0.446*
Rhodocytophaga	Y3	-0.445*
Cephaloticoccus	Y3	-0.444*
Roseomonas	Y3	-0.439*
Bact-08	Y3	-0.438*
Oxalicibacterium	Y2	0.438*
Tychonema_CCAP_1459-11B	Y2	0.437*
Blastococcus	Y3	-0.435*
Haloactinopolyspora	Y1	-0.433*
Friedmanniella	Y3	-0.431*
Pseudofulvimonas	Y3	0.431*
Brenneria	Y2	0.43*
Papillibacter	Y3	-0.428*
Fluviicola	Y2	0.426*
Anaerotruncus	Y3	0.425*
Acidaminococcus	Y3	-0.424*
Cellulomonas	Y1	-0.422*
Roseimicrobium	Y2	0.422*
Aquicella	Y3	-0.421*
Proteiniclasticum	Y3	-0.421*
IMCC26134	Y3	-0.42*
Acinetobacter	Y3	-0.418*
Rubrobacter	Y3	-0.415*
Actinoplanes	Y3	-0.415*
Papillibacter	Y1	-0.414*
Bryobacter	Y3	-0.412*
Achromobacter	Y2	0.412*
Elusimicrobium	Y1	-0.411*
Pajaroellobacter	Y3	-0.411*
Tychonema_CCAP_1459-11B	Y3	-0.411*
Rhodocytophaga	Y2	0.411*
Dongia	Y3	-0.41*
Georgfuchsia	Y2	0.409*
Asticcacaulis	Y2	0.408*
Methanobacterium	Y2	-0.407*
Subgroup_10	Y3	-0.405*
Candidatus_Soleaferrea	Y4	-0.688**
Proteiniphilum	Y4	0.651**
Aminobacter	Y4	-0.64**
Lysobacter	Y4	-0.61**
Peredibacter	Y4	-0.605**
Solitalea	Y4	-0.601**
Roseburia	Y4	-0.59**
Desulfovibrio	Y4	-0.579**
SWB02	Y4	-0.564**
Chryseolinea	Y4	-0.563**
Ruminococcaceae_UCG-013	Y4	-0.562**
Hirschia	Y4	-0.559**
Lactobacillus	Y4	-0.542**
Ilumatobacter	Y4	-0.541**
Pseudorhodoplanes	Y4	-0.534**
Sphingomonas	Y4	-0.533**
Paenibacillus	Y4	-0.533**
Lachnospiraceae_NK4A136_group	Y4	-0.533**
Altererythrobacter	Y4	-0.526**
Microvirga	Y4	-0.523**
Azoarcus	Y4	-0.513*
Marvinbryantia	Y4	-0.513*
Ensifer	Y4	-0.509*
Pontibacter	Y4	-0.509*
Subgroup_10	Y4	-0.505*
Agromyces	Y4	-0.504*
Bauldia	Y4	-0.499*
Dysgonomonas	Y4	-0.495*
Ohtaekwangia	Y4	-0.492*
Ellin6067	Y4	-0.487*
Sphingoaurantiacus	Y4	-0.485*
Geodermatophilus	Y4	-0.482*
Skermanella	Y4	-0.481*
Thauera	Y4	-0.473*
Parasegetibacter	Y4	-0.472*
Actinotalea	Y4	0.47*
Pedomicrobium	Y4	-0.465*
Noviherbaspirillum	Y4	-0.463*
Fusicatenibacter	Y4	-0.457*
Ramlibacter	Y4	-0.456*
Bacillus	Y4	-0.455*
Flavisolibacter	Y4	-0.454*
Stenotrophobacter	Y4	-0.454*
Enterococcus	Y4	-0.445*
UTCFX1	Y4	-0.445*
Azohydromonas	Y4	-0.438*
Caulobacter	Y4	-0.436*
Variovorax	Y4	-0.435*
Novosphingobium	Y4	-0.433*
PAUC26f	Y4	-0.432*
UTBCD1	Y4	-0.43*
Methanobacterium	Y4	0.429*
Caenimonas	Y4	-0.428*
Tagaea	Y4	-0.428*
Candidatus_Nitrososphaera	Y4	-0.427*
Candidatus_Entotheonella	Y4	-0.426*
Labrys	Y4	-0.423*
Adhaeribacter	Y4	-0.412*
Adhaeribacter	Y2	0.402
Qipengyuania	Y2	0.394
PAUC26f	Y2	0.388
Stenotrophomonas	Y2	0.388
Anaerotruncus	Y1	0.386
Luteimonas	Y2	0.384
Rhizobacter	Y1	0.38
Luteolibacter	Y2	0.378
Aridibacter	Y2	0.377
Novosphingobium	Y2	0.373
Caulobacter	Y2	0.372
Shinella	Y2	0.371
Luteitalea	Y2	0.365
Acidovorax	Y2	0.361
Aquicella	Y2	0.357
Azoarcus	Y2	0.356
Variovorax	Y2	0.352
Chthoniobacter	Y2	0.344
Marinobacter	Y1	0.342
Hydrogenispora	Y3	0.341
Roseobacter_clade_CHAB-I-5_lineage	Y2	0.337
Castellaniella	Y1	0.334
Pseudolabrys	Y2	0.329
Pelotomaculum	Y3	0.329
Stenotrophobacter	Y2	0.326
Caenimonas	Y2	0.324
Devosia	Y2	0.321
Candidatus_Nitrososphaera	Y1	0.314
Candidatus_Saccharimonas	Y2	0.31
Dysgonomonas	Y1	0.309
Candidatus_Nitrocosmicus	Y2	0.309
Hydrogenispora	Y1	0.307
Candidatus_Nitrososphaera	Y3	0.305
Intestinimonas	Y2	0.305
Azospira	Y2	0.305
Ferrovibrio	Y2	0.303
MND1	Y2	0.297
Parabacteroides	Y1	0.296
Aminobacter	Y2	0.294
Sphingopyxis	Y1	0.292
Rhodomicrobium	Y2	0.291
Desulfitibacter	Y3	0.286
Taibaiella	Y2	0.285
Marinilactibacillus	Y2	0.285
Olivibacter	Y3	0.284
Marvinbryantia	Y1	0.283
Ramlibacter	Y2	0.281
Dyadobacter	Y2	0.281
Sporomusa	Y3	0.277
Olivibacter	Y2	0.277
Solitalea	Y2	0.275
Lachnoclostridium_5	Y3	0.274
Dokdonella	Y2	0.272
Pseudopedobacter	Y3	0.272
Lactococcus	Y3	0.272
Ellin6067	Y2	0.271
Parafilimonas	Y1	0.271
Acetonema	Y3	0.27
Desulfopila	Y2	0.27
Labrys	Y2	0.268
Hydrogenophaga	Y2	0.267
Agromyces	Y2	0.265
Syntrophaceticus	Y3	0.264
Phyllobacterium	Y1	0.261
Massilia	Y2	0.258
Chujaibacter	Y2	0.257
Meniscus	Y2	0.254
Magnetospirillum	Y1	0.254
Flavisolibacter	Y2	0.253
Nitrosospira	Y2	0.253
Acinetobacter	Y2	0.252
Dysgonomonas	Y2	0.251
Azohydromonas	Y2	0.251
Sphingopyxis	Y2	0.249
Parasegetibacter	Y2	0.249
Sphingomonas	Y2	0.248
Uliginosibacterium	Y3	0.248
Glycomyces	Y1	0.246
Pseudoduganella	Y1	0.245
AKYG587	Y2	0.245
Bacillus	Y1	0.243
Marinilactibacillus	Y1	0.241
Desulfovibrio	Y2	0.24
Parvibaculum	Y3	0.24
Ensifer	Y1	0.238
Bryobacter	Y2	0.238
Edaphobacter	Y2	0.238
Ilumatobacter	Y2	0.236
Cellvibrio	Y2	0.233
Alkalibacter	Y2	0.233
Chryseolinea	Y2	0.232
Lysobacter	Y2	0.23
Candidatus_Entotheonella	Y2	0.227
Parabacteroides	Y3	0.227
Altererythrobacter	Y2	0.226
Parvibaculum	Y1	0.224
Flaviaesturariibacter	Y2	0.223
Peredibacter	Y2	0.223
Noviherbaspirillum	Y2	0.222
Desulfotomaculum	Y2	0.222
Gracilibacter	Y2	0.221
Ohtaekwangia	Y2	0.22
Limnobacter	Y2	0.219
Pelagibacterium	Y1	0.218
Proteiniphilum	Y3	0.217
Pseudopedobacter	Y1	0.217
Methylotenera	Y2	0.216
Cupriavidus	Y1	0.214
Ensifer	Y2	0.213
Skermanella	Y2	0.212
Methanosarcina	Y2	0.209
Bradyrhizobium	Y2	0.208
Gracilibacter	Y3	0.208
Tardiphaga	Y2	0.208
Arcticibacter	Y3	0.207
Sphingobium	Y2	0.207
Arenimonas	Y2	0.207
Treponema	Y2	0.206
Rhodanobacter	Y1	0.206
Paenibacillus	Y2	0.205
Flavihumibacter	Y3	0.204
Phyllobacterium	Y3	0.202
iron-reducing_bacterium_enrichment_culture_clone_HN-HFO75	Y2	0.202
Rhodanobacter	Y2	0.202
Glycomyces	Y3	0.199
Hydrogenoanaerobacterium	Y2	0.197
Geobacter	Y2	0.195
Flavihumibacter	Y2	0.194
OM27_clade	Y2	0.193
Paludibacter	Y2	0.19
Petrimonas	Y3	0.189
Alkalibacter	Y1	0.187
Acidipila	Y2	0.187
Rhodomicrobium	Y1	0.184
Polycyclovorans	Y2	0.184
Sulfurospirillum	Y2	0.184
Niastella	Y2	0.183
Gaiella	Y2	0.183
Anaerocella	Y2	0.183
Pelomonas	Y2	0.183
Ruminococcaceae_UCG-013	Y1	0.179
Pseudorhodoferax	Y3	0.179
Trichococcus	Y3	0.178
Acetonema	Y1	0.178
Oscillibacter	Y1	0.178
Pedomicrobium	Y2	0.177
SWB02	Y2	0.176
Pseudoflavitalea	Y1	0.176
Sporosarcina	Y1	0.173
JGI_0001001-H03	Y2	0.173
Pseudomonas	Y1	0.172
Occallatibacter	Y1	0.172
Haloactinopolyspora	Y2	0.172
Pelagibacterium	Y3	0.17
ADurbBin063-1	Y1	0.169
Paenibacillus	Y1	0.168
Terrimonas	Y2	0.168
Pseudorhodoplanes	Y2	0.168
Candidatus_Udaeobacter	Y2	0.167
Ferruginibacter	Y2	0.167
Magnetospirillum	Y3	0.166
Methanobrevibacter	Y2	0.164
iron-reducing_bacterium_enrichment_culture_clone_HN-HFO75	Y3	0.164
IS-44	Y2	0.164
Tumebacillus	Y2	0.163
Gemmatimonas	Y2	0.162
Paenisporosarcina	Y1	0.162
Anaerosporomusa	Y2	0.159
Caldicoprobacter	Y3	0.159
Anaerocolumna	Y1	0.157
Brenneria	Y1	0.157
Reyranella	Y2	0.157
Papillibacter	Y2	0.157
Desulfomicrobium	Y3	0.156
Vicinamibacter	Y2	0.155
UTBCD1	Y2	0.155
Ruminiclostridium_6	Y3	0.154
Rhodobacter	Y1	0.154
Anaeromyxobacter	Y2	0.152
Sporobacter	Y1	0.15
Gracilibacter	Y1	0.15
Fusicatenibacter	Y1	0.15
Marinilactibacillus	Y3	0.149
Ensifer	Y3	0.147
Bacteroides	Y1	0.146
Nitrospira	Y2	0.146
Subgroup_10	Y2	0.146
Bauldia	Y2	0.146
Uliginosibacterium	Y2	0.146
Alkalibacter	Y3	0.145
Hirschia	Y2	0.144
Gemmata	Y1	0.144
Bosea	Y2	0.143
Rhizobacter	Y2	0.143
Gemmata	Y2	0.143
Lachnoclostridium_5	Y1	0.142
Inquilinus	Y1	0.141
Petrimonas	Y1	0.141
Ruminiclostridium_1	Y1	0.14
RB41	Y2	0.139
Vicinamibacter	Y1	0.138
Desulfovirga	Y3	0.138
Sphingobacterium	Y2	0.138
Flaviaesturariibacter	Y3	0.137
Caulobacter	Y1	0.135
Flindersiella	Y3	0.135
Methanosaeta	Y3	0.134
Sporosarcina	Y3	0.134
Phenylobacterium	Y2	0.133
Flavitalea	Y2	0.13
Pseudoxanthomonas	Y1	0.13
Caldicoprobacter	Y2	0.13
Syntrophaceticus	Y1	0.129
Flavihumibacter	Y1	0.129
Microvirga	Y2	0.128
Desulfosporosinus	Y2	0.128
Rhodobacter	Y2	0.128
Sedimentibacter	Y2	0.127
Sphingoaurantiacus	Y2	0.124
Altererythrobacter	Y1	0.123
Fluviicola	Y1	0.123
Lacunisphaera	Y1	0.121
Desulfitibacter	Y2	0.121
Nannocystis	Y2	0.119
Candidatus_Soleaferrea	Y2	0.119
Pseudopedobacter	Y2	0.118
Pseudoduganella	Y2	0.117
Ruminiclostridium_6	Y2	0.117
Sphingobacterium	Y1	0.114
Geodermatophilus	Y2	0.112
Aminobacter	Y1	0.111
Brevundimonas	Y2	0.111
Herbinix	Y1	0.11
Nonomuraea	Y1	0.11
Devosia	Y1	0.109
Iamia	Y2	0.107
Terrimicrobium	Y2	0.107
Verticia	Y1	0.107
Thioalkalispira	Y3	0.107
Trichococcus	Y1	0.105
Opitutus	Y2	0.105
Leptothrix	Y1	0.104
Steroidobacter	Y2	0.102
Granulicella	Y1	0.102
Anaerocolumna	Y3	0.101
Anaerofustis	Y2	0.099
Anaerovorax	Y2	0.098
Marinobacter	Y3	0.098
Methylobacter	Y2	0.097
Dinghuibacter	Y2	0.096
ADurbBin063-1	Y2	0.093
Herbinix	Y2	0.092
Burkholderia-Caballeronia-Paraburkholderia	Y2	0.092
Uliginosibacterium	Y1	0.092
Pleomorphomonas	Y2	0.091
Anaerolinea	Y3	0.091
Sporomusa	Y1	0.09
Paracoccus	Y1	0.089
UTCFX1	Y2	0.089
Parafilimonas	Y2	0.087
Verticia	Y3	0.087
Hydrogenispora	Y2	0.086
Hyphomicrobium	Y2	0.085
Roseburia	Y1	0.085
Chitinophaga	Y2	0.083
Acholeplasma	Y3	0.083
Asticcacaulis	Y1	0.082
Ruminococcaceae_NK4A214_group	Y1	0.081
Pontibacter	Y2	0.081
Desulfobulbus	Y3	0.081
Gemmatirosa	Y2	0.078
Segetibacter	Y2	0.077
Bradyrhizobium	Y1	0.076
Paludibacter	Y1	0.076
Clostridiales_bacterium_enrichment_culture_clone_06-1235251-76	Y3	0.076
Arcticibacter	Y2	0.073
Tagaea	Y2	0.071
Novosphingobium	Y1	0.07
Acidibacter	Y2	0.07
Labrys	Y1	0.07
Erysipelothrix	Y2	0.07
Actinospica	Y2	0.07
Brevundimonas	Y1	0.068
Pelomonas	Y1	0.068
Roseburia	Y2	0.068
Candidatus_Koribacter	Y2	0.068
Sporobacter	Y2	0.067
wb1-P19	Y1	0.067
Candidatus_Saccharimonas	Y3	0.066
Jatrophihabitans	Y2	0.066
Cupriavidus	Y2	0.065
Paenisporosarcina	Y3	0.065
Dokdonella	Y1	0.064
Erysipelothrix	Y1	0.063
Macellibacteroides	Y2	0.063
Candidatus_Alysiosphaera	Y2	0.062
Pelotomaculum	Y2	0.062
Pseudorhodoplanes	Y1	0.06
Clostridiales_bacterium_enrichment_culture_clone_06-1235251-76	Y1	0.058
Bdellovibrio	Y2	0.057
Pseudomonas	Y3	0.057
Chujaibacter	Y1	0.057
Rhodoplanes	Y2	0.055
Dactylosporangium	Y2	0.055
Bosea	Y1	0.054
Mizugakiibacter	Y2	0.054
Solirubrobacter	Y2	0.052
Methylomicrobium	Y3	0.052
Niastella	Y1	0.051
Methanosaeta	Y2	0.051
Stenotrophomonas	Y1	0.051
Granulicella	Y2	0.051
Arcticibacter	Y1	0.049
Phaselicystis	Y2	0.049
Candidatus_Xiphinematobacter	Y2	0.049
Edaphobacter	Y1	0.048
Roseimicrobium	Y1	0.046
Propionivibrio	Y2	0.045
Luteimonas	Y1	0.044
Thauera	Y3	0.044
CL500-29_marine_group	Y2	0.043
Blautia	Y1	0.043
Dyadobacter	Y1	0.042
Taibaiella	Y1	0.041
Phyllobacterium	Y2	0.038
Sporotomaculum	Y1	0.038
Gemmata	Y3	0.038
Acidaminococcus	Y2	0.038
Microbacterium	Y1	0.037
Telmatospirillum	Y3	0.036
Fusicatenibacter	Y3	0.036
Flindersiella	Y2	0.034
Solitalea	Y1	0.033
Virgisporangium	Y2	0.032
Proteiniphilum	Y1	0.03
Lentimicrobium	Y1	0.03
Marvinbryantia	Y3	0.029
Lacunisphaera	Y2	0.028
Conexibacter	Y2	0.027
wb1-P19	Y3	0.026
Anaerofustis	Y3	0.023
Intestinimonas	Y1	0.023
Chitinophaga	Y1	0.022
Enterococcus	Y1	0.02
Methylotenera	Y1	0.02
Acinetobacter	Y1	0.019
Sphaerochaeta	Y2	0.019
Meniscus	Y1	0.018
Hydrogenoanaerobacterium	Y1	0.018
Desulfovibrio	Y1	0.017
Anaerocella	Y1	0.017
Pelospora	Y1	0.017
Roseimarinus	Y2	0.016
Ruminococcaceae_NK4A214_group	Y2	0.015
Herbinix	Y3	0.015
Achromobacter	Y1	0.015
Domibacillus	Y3	0.015
Massilia	Y1	0.014
Desulfomicrobium	Y1	0.014
Lachnotalea	Y3	0.014
Ellin6055	Y2	0.013
Cephaloticoccus	Y2	0.013
Cellulomonas	Y2	0.01
Telmatospirillum	Y1	0.007
Virgisporangium	Y1	0.006
Castellaniella	Y3	0.006
Lactococcus	Y1	0.005
Methylobacter	Y1	0.003
Pseudoflavitalea	Y3	0.002
Peredibacter	Y1	0.002
Erysipelothrix	Y3	0
Mizugakiibacter	Y1	-0.002
Jatrophihabitans	Y1	-0.003
Lactobacillus	Y1	-0.004
mle1-7	Y2	-0.004
Actinospica	Y1	-0.004
IMCC26134	Y1	-0.005
Ruminococcaceae_UCG-010	Y3	-0.006
Dethiobacter	Y3	-0.006
Actinophytocola	Y2	-0.008
Shinella	Y1	-0.008
Dongia	Y2	-0.009
Leptothrix	Y2	-0.009
Proteiniclasticum	Y2	-0.009
Pseudonocardia	Y1	-0.01
Mycobacterium	Y1	-0.011
Noviherbaspirillum	Y1	-0.011
Mesorhizobium	Y1	-0.013
Hydrogenoanaerobacterium	Y3	-0.013
Thioalkalispira	Y1	-0.013
Blastococcus	Y2	-0.014
Sphingoaurantiacus	Y1	-0.015
Acidibacter	Y1	-0.016
Vicinamibacter	Y3	-0.016
Allorhizobium-Neorhizobium-Pararhizobium-Rhizobium	Y1	-0.017
Virgisporangium	Y3	-0.017
FFCH7168	Y1	-0.017
Rickettsiella	Y1	-0.017
Methanoculleus	Y2	-0.018
Promicromonospora	Y2	-0.019
Cellvibrio	Y1	-0.02
Sporomusa	Y2	-0.021
Patulibacter	Y1	-0.024
Desulfosporosinus	Y3	-0.024
Anaerolinea	Y1	-0.025
Oscillibacter	Y3	-0.026
Pseudonocardia	Y2	-0.027
Ruminococcaceae_UCG-010	Y1	-0.027
Lachnospiraceae_NK4A136_group	Y1	-0.028
Thauera	Y2	-0.028
Sphaerochaeta	Y1	-0.029
Enterococcus	Y2	-0.03
Agromyces	Y1	-0.031
SWB02	Y1	-0.032
Rhodomicrobium	Y3	-0.032
Nannocystis	Y1	-0.033
Cupriavidus	Y3	-0.033
Anaerotruncus	Y2	-0.033
Pseudolabrys	Y1	-0.034
Pontibacter	Y1	-0.034
Bacteroides	Y2	-0.035
Granulicella	Y3	-0.035
Candidatus_Xiphinematobacter	Y3	-0.036
Dethiobacter	Y1	-0.036
Desulfobulbus	Y1	-0.036
Bosea	Y3	-0.037
Luteibacter	Y1	-0.037
Sphingoaurantiacus	Y3	-0.037
Eubacterium_coprostanoligenes_group	Y1	-0.037
Pelotomaculum	Y1	-0.038
Ruminiclostridium_6	Y1	-0.038
Burkholderia-Caballeronia-Paraburkholderia	Y1	-0.039
Lysobacter	Y1	-0.043
Azospira	Y1	-0.043
Meniscus	Y3	-0.044
Sporotomaculum	Y3	-0.044
Reyranella	Y1	-0.045
LNR_A2-18	Y2	-0.045
Terrimicrobium	Y1	-0.045
Desulfobacterium_catecholicum_group	Y2	-0.046
Pseudoxanthomonas	Y3	-0.046
Flaviaesturariibacter	Y1	-0.046
Mycobacterium	Y2	-0.047
Ruminiclostridium_1	Y3	-0.047
Acholeplasma	Y2	-0.048
Pelospora	Y3	-0.048
Hyphomicrobium	Y1	-0.049
Flindersiella	Y1	-0.049
Nordella	Y1	-0.05
Sphingobium	Y1	-0.05
Lactobacillus	Y2	-0.05
Carnobacterium	Y1	-0.051
Acidipila	Y1	-0.051
Staphylococcus	Y2	-0.051
Microvirga	Y1	-0.053
Nordella	Y2	-0.053
Occallatibacter	Y2	-0.053
Candidatus_Saccharimonas	Y1	-0.054
iron-reducing_bacterium_enrichment_culture_clone_HN-HFO75	Y1	-0.055
Georgfuchsia	Y3	-0.055
UTCFX1	Y1	-0.056
Pajaroellobacter	Y2	-0.057
Thauera	Y1	-0.058
Methanobacterium	Y3	-0.059
Rhodobacter	Y3	-0.059
Lacunisphaera	Y3	-0.06
Syntrophomonas	Y2	-0.061
Aminobacter	Y3	-0.061
Candidatus_Soleaferrea	Y1	-0.061
Bact-08	Y2	-0.061
Bauldia	Y1	-0.062
Candidatus_Solibacter	Y2	-0.062
Desulfovibrio	Y3	-0.063
Sphaerochaeta	Y3	-0.063
Azospira	Y3	-0.064
Ohtaekwangia	Y1	-0.065
Ruminococcaceae_UCG-010	Y2	-0.066
Eubacterium_coprostanoligenes_group	Y2	-0.066
Methylomicrobium	Y1	-0.067
Dysgonomonas	Y3	-0.068
Carnobacterium	Y3	-0.068
Sporotomaculum	Y2	-0.07
Lachnotalea	Y2	-0.07
Desulfopila	Y3	-0.071
Actinophytocola	Y1	-0.072
Candidatus_Alysiosphaera	Y1	-0.072
Tychonema_CCAP_1459-11B	Y1	-0.073
Flavisolibacter	Y1	-0.074
Thioalkalispira	Y2	-0.074
Luteolibacter	Y1	-0.075
Rubrobacter	Y2	-0.075
Elusimicrobium	Y2	-0.075
Sporichthya	Y2	-0.075
Buchnera	Y3	-0.075
Castellaniella	Y2	-0.076
Pelomonas	Y3	-0.076
Rubellimicrobium	Y2	-0.077
Ruminococcaceae_UCG-014	Y1	-0.078
Duganella	Y2	-0.078
Methanobacterium	Y1	-0.079
IS-44	Y1	-0.079
Mucilaginibacter	Y1	-0.079
Microbacterium	Y3	-0.079
Clostridium_sensu_stricto_13	Y3	-0.081
Bacillus	Y2	-0.082
Sphingopyxis	Y3	-0.082
Tagaea	Y1	-0.082
Streptomyces	Y1	-0.083
Geovibrio	Y2	-0.084
Friedmanniella	Y2	-0.085
bacterium_Ellin517	Y2	-0.085
Methylobacterium	Y2	-0.086
Thiobacillus	Y1	-0.088
Desulfitibacter	Y1	-0.088
Thiobacillus	Y2	-0.089
Desulfovirga	Y1	-0.089
Luteibacter	Y3	-0.089
Dethiobacter	Y2	-0.089
Anaerovorax	Y3	-0.09
Telmatospirillum	Y2	-0.09
Methylobacter	Y3	-0.09
Limnobacter	Y1	-0.091
Thiobacillus	Y3	-0.092
Azoarcus	Y1	-0.092
Sphingobacterium	Y3	-0.095
Flavobacterium	Y2	-0.096
Rhizobacter	Y3	-0.096
Sorangium	Y2	-0.097
Variovorax	Y1	-0.098
Paenibacillus	Y3	-0.098
Brevundimonas	Y3	-0.099
Desulfotomaculum	Y1	-0.099
Oxalicibacterium	Y1	-0.1
Bdellovibrio	Y1	-0.101
Desulfopila	Y1	-0.101
Clostridiales_bacterium_canine_oral_taxon_162	Y3	-0.101
Christensenellaceae_R-7_group	Y1	-0.103
Clostridiales_bacterium_canine_oral_taxon_162	Y1	-0.104
Pedomicrobium	Y1	-0.105
IMCC26134	Y2	-0.105
Roseimicrobium	Y3	-0.106
Clostridiales_bacterium_canine_oral_taxon_162	Y2	-0.107
Nocardioides	Y2	-0.108
Lysinibacillus	Y3	-0.108
Crossiella	Y1	-0.109
Paludibacter	Y3	-0.109
Domibacillus	Y1	-0.109
Brenneria	Y3	-0.11
Candidatus_Soleaferrea	Y3	-0.11
Candidatus_Solibacter	Y1	-0.111
FFCH7168	Y3	-0.111
Azohydromonas	Y1	-0.112
Pseudoxanthomonas	Y2	-0.113
AKYG587	Y3	-0.113
Desulfobacterium_catecholicum_group	Y3	-0.114
Desulfosporosinus	Y1	-0.114
Actinoplanes	Y1	-0.116
mle1-7	Y1	-0.116
Magnetospirillum	Y2	-0.116
Flavitalea	Y1	-0.117
Allorhizobium-Neorhizobium-Pararhizobium-Rhizobium	Y3	-0.117
Mizugakiibacter	Y3	-0.117
Patulibacter	Y2	-0.118
Stenotrophobacter	Y1	-0.12
Duganella	Y1	-0.12
Oscillibacter	Y2	-0.12
Aeromicrobium	Y2	-0.122
Parafilimonas	Y3	-0.122
Haliangium	Y2	-0.123
Caldicoprobacter	Y1	-0.123
Mucilaginibacter	Y2	-0.123
Treponema	Y1	-0.124
Ruminococcaceae_UCG-013	Y3	-0.125
Intestinimonas	Y3	-0.126
Sporichthya	Y1	-0.126
Pseudofulvimonas	Y2	-0.127
Lachnospiraceae_NK4A136_group	Y2	-0.128
Steroidobacter	Y1	-0.129
Desulfobacterium_catecholicum_group	Y1	-0.129
Terrimicrobium	Y3	-0.129
Mesorhizobium	Y3	-0.13
Anaerosporomusa	Y3	-0.13
Anaerocella	Y3	-0.13
Flavobacterium	Y1	-0.131
Pontibacter	Y3	-0.133
Limnobacter	Y3	-0.133
Clostridium_sensu_stricto_13	Y2	-0.134
Hydrogenophaga	Y1	-0.134
Blautia	Y2	-0.134
Buchnera	Y1	-0.135
Methylomicrobium	Y2	-0.135
Chthoniobacter	Y1	-0.136
Chryseolinea	Y1	-0.136
Georgfuchsia	Y1	-0.136
LNR_A2-18	Y1	-0.137
Fermentimonas	Y2	-0.137
Bacteroides	Y3	-0.137
Candidatus_Gigarickettsia	Y1	-0.137
Proteiniphilum	Y2	-0.139
PAUC26f	Y1	-0.145
Qipengyuania	Y1	-0.145
Desulfobulbus	Y2	-0.145
Clostridium_sensu_stricto_13	Y1	-0.146
Nonomuraea	Y2	-0.146
Polycyclovorans	Y1	-0.146
Luteibacter	Y2	-0.146
Mesorhizobium	Y2	-0.147
Aridibacter	Y1	-0.147
Acidovorax	Y1	-0.147
Marinobacter	Y2	-0.147
Candidatus_Xiphinematobacter	Y1	-0.148
Blautia	Y3	-0.148
Paenisporosarcina	Y2	-0.149
Sphingomonas	Y1	-0.15
mle1-7	Y3	-0.15
ADurbBin063-1	Y3	-0.15
Ferrovibrio	Y1	-0.152
Petrimonas	Y2	-0.153
Shinella	Y3	-0.153
Skermanella	Y1	-0.154
Chujaibacter	Y3	-0.154
Anaerovorax	Y1	-0.155
Geobacter	Y1	-0.155
Christensenellaceae_R-7_group	Y2	-0.155
Actinotalea	Y3	-0.156
Niastella	Y3	-0.157
Ilumatobacter	Y1	-0.157
Sulfurospirillum	Y1	-0.158
Tardiphaga	Y1	-0.159
Lysinibacillus	Y1	-0.159
Patulibacter	Y3	-0.159
Edaphobacter	Y3	-0.159
Peredibacter	Y3	-0.16
Cephaloticoccus	Y1	-0.161
AKYG587	Y1	-0.162
IS-44	Y3	-0.163
Aquicella	Y1	-0.164
Fluviicola	Y3	-0.164
Microlunatus	Y1	-0.165
Tumebacillus	Y1	-0.165
Parasegetibacter	Y1	-0.166
PAUC26f	Y3	-0.166
Domibacillus	Y2	-0.166
Streptomyces	Y2	-0.167
Methanomassiliicoccus	Y1	-0.168
Actinoplanes	Y2	-0.168
Roseomonas	Y1	-0.168
Stenotrophomonas	Y3	-0.168
Occallatibacter	Y3	-0.168
Carnobacterium	Y2	-0.169
Iamia	Y1	-0.17
Rhodoplanes	Y1	-0.17
Trichococcus	Y2	-0.17
Agromyces	Y3	-0.17
Caenimonas	Y1	-0.171
Lentimicrobium	Y2	-0.172
Geobacter	Y3	-0.172
Roseburia	Y3	-0.175
Solitalea	Y3	-0.175
Candidatus_Nitrocosmicus	Y3	-0.176
Lachnospiraceae_NK4A136_group	Y3	-0.176
Anaerosporomusa	Y1	-0.177
Lachnotalea	Y1	-0.177
JGI_0001001-H03	Y1	-0.177
Microlunatus	Y2	-0.178
Fusicatenibacter	Y2	-0.179
Altererythrobacter	Y3	-0.182
Pedobacter	Y1	-0.182
Roseomonas	Y2	-0.182
Pseudoduganella	Y3	-0.185
Anaerolinea	Y2	-0.187
Rhodocytophaga	Y1	-0.187
Chryseolinea	Y3	-0.188
Lachnoclostridium_5	Y2	-0.191
Parabacteroides	Y2	-0.191
Amycolatopsis	Y2	-0.191
Crossiella	Y2	-0.191
Olivibacter	Y1	-0.191
Eubacterium_coprostanoligenes_group	Y3	-0.191
Variovorax	Y3	-0.192
Sphingobium	Y3	-0.193
Desulfotomaculum	Y3	-0.193
Pedobacter	Y3	-0.193
Methanosaeta	Y1	-0.194
possible_genus_04	Y2	-0.194
Bacillus	Y3	-0.195
Asticcacaulis	Y3	-0.195
FFCH7168	Y2	-0.196
UTCFX1	Y3	-0.196
Phenylobacterium	Y1	-0.197
Enterococcus	Y3	-0.197
Oxobacter	Y3	-0.199
Promicromonospora	Y3	-0.201
Rubellimicrobium	Y1	-0.201
Oxobacter	Y1	-0.201
Acetonema	Y2	-0.201
Labrys	Y3	-0.201
Pseudorhodoferax	Y2	-0.201
Fermentimonas	Y1	-0.202
Candidatus_Nitrososphaera	Y2	-0.203
Conexibacter	Y1	-0.204
Anaeromyxobacter	Y1	-0.204
Pseudonocardia	Y3	-0.205
Sporobacter	Y3	-0.206
Clostridiales_bacterium_enrichment_culture_clone_06-1235251-76	Y2	-0.206
Kribbella	Y2	-0.208
Candidatus_Solibacter	Y3	-0.208
Acidaminococcus	Y1	-0.208
Steroidobacter	Y3	-0.209
Blastocatella	Y1	-0.21
Acidibacter	Y3	-0.211
Raoultibacter	Y2	-0.211
Luteolibacter	Y3	-0.211
Pleomorphomonas	Y3	-0.211
Nonomuraea	Y3	-0.212
Microbacterium	Y2	-0.213
Candidatus_Gigarickettsia	Y3	-0.213
Mycobacterium	Y3	-0.214
Rubrobacter	Y1	-0.214
Actinophytocola	Y3	-0.216
Sedimentibacter	Y1	-0.216
Desulfomicrobium	Y2	-0.217
Promicromonospora	Y1	-0.219
Lactobacillus	Y3	-0.22
Azohydromonas	Y3	-0.22
Adhaeribacter	Y1	-0.221
Ruminiclostridium_1	Y2	-0.223
Lysinibacillus	Y2	-0.223
Nitrospira	Y1	-0.224
Phaselicystis	Y1	-0.224
Ruminococcaceae_UCG-014	Y2	-0.224
Dinghuibacter	Y3	-0.224
Rubellimicrobium	Y3	-0.225
Lysobacter	Y3	-0.226
Ohtaekwangia	Y3	-0.227
Microvirga	Y3	-0.227
Hirschia	Y1	-0.228
Ramlibacter	Y1	-0.229
Verticia	Y2	-0.229
Novosphingobium	Y3	-0.23
Raoultibacter	Y3	-0.23
Candidatus_Koribacter	Y1	-0.23
Iamia	Y3	-0.231
Candidatus_Udaeobacter	Y1	-0.231
Geovibrio	Y1	-0.233
Subgroup_10	Y1	-0.234
Ruminococcaceae_UCG-014	Y3	-0.234
RB41	Y1	-0.237
Dactylosporangium	Y1	-0.237
Pseudorhodoplanes	Y3	-0.238
Lactococcus	Y2	-0.239
Bradyrhizobium	Y3	-0.24
Geovibrio	Y3	-0.243
Amycolatopsis	Y1	-0.244
Marvinbryantia	Y2	-0.244
Pseudoflavitalea	Y2	-0.245
Parasegetibacter	Y3	-0.245
Ellin6067	Y1	-0.246
Actinotalea	Y2	-0.246
Skermanella	Y3	-0.247
Raoultibacter	Y1	-0.247
possible_genus_04	Y3	-0.247
Candidatus_Entotheonella	Y1	-0.248
Gaiella	Y1	-0.249
Roseimarinus	Y1	-0.249
Acholeplasma	Y1	-0.25
Paracoccus	Y2	-0.25
Sporosarcina	Y2	-0.251
Bauldia	Y3	-0.252
Methylobacterium	Y1	-0.253
Pelospora	Y2	-0.253
Kribbella	Y1	-0.254
Inquilinus	Y2	-0.254
Taibaiella	Y3	-0.254
Nitrosospira	Y1	-0.254
Buchnera	Y2	-0.255
Roseobacter_clade_CHAB-I-5_lineage	Y1	-0.256
Aridibacter	Y3	-0.257
Sedimentibacter	Y3	-0.257
Cellvibrio	Y3	-0.257
SWB02	Y3	-0.258
Caulobacter	Y3	-0.259
Nitrosospira	Y3	-0.259
UTBCD1	Y3	-0.26
Ferruginibacter	Y3	-0.26
Actinotalea	Y1	-0.261
Azoarcus	Y3	-0.262
Ferrovibrio	Y3	-0.263
Staphylococcus	Y3	-0.263
Segetibacter	Y1	-0.264
Terrimonas	Y1	-0.265
Ilumatobacter	Y3	-0.265
Haliangium	Y1	-0.266
Pedomicrobium	Y3	-0.269
Luteimonas	Y3	-0.27
Paracoccus	Y3	-0.27
Tagaea	Y3	-0.272
UTBCD1	Y1	-0.274
possible_genus_04	Y1	-0.274
Luteitalea	Y1	-0.275
Solirubrobacter	Y1	-0.276
Nordella	Y3	-0.277
Chitinophaga	Y3	-0.277
Syntrophomonas	Y1	-0.277
Devosia	Y3	-0.279
Flavisolibacter	Y3	-0.279
Opitutus	Y3	-0.279
Aeromicrobium	Y1	-0.28
Bact-08	Y1	-0.28
Candidatus_Gigarickettsia	Y2	-0.28
Nocardioides	Y1	-0.281
Streptomyces	Y3	-0.281
Gemmatirosa	Y1	-0.281
Rickettsiella	Y3	-0.281
Bryobacter	Y1	-0.282
Desulfovirga	Y2	-0.282
Staphylococcus	Y1	-0.282
OM27_clade	Y1	-0.283
Pleomorphomonas	Y1	-0.283
Glycomyces	Y2	-0.286
Treponema	Y3	-0.287
Inquilinus	Y3	-0.287
Anaerofustis	Y1	-0.29
Elusimicrobium	Y3	-0.291
Ferruginibacter	Y1	-0.291
Geodermatophilus	Y1	-0.291
Microlunatus	Y3	-0.292
Oxobacter	Y2	-0.294
Actinospica	Y3	-0.294
Flavitalea	Y3	-0.297
Macellibacteroides	Y1	-0.297
Duganella	Y3	-0.297
Candidatus_Alysiosphaera	Y3	-0.298
Chthoniobacter	Y3	-0.299
Ruminococcaceae_UCG-013	Y2	-0.303
Blastocatella	Y3	-0.305
Methanoculleus	Y1	-0.306
bacterium_Ellin517	Y3	-0.306
Acidipila	Y3	-0.306
Pajaroellobacter	Y1	-0.308
Hirschia	Y3	-0.308
Tumebacillus	Y3	-0.308
wb1-P19	Y2	-0.311
Parvibaculum	Y2	-0.314
Leptothrix	Y3	-0.315
Sorangium	Y1	-0.316
Candidatus_Entotheonella	Y3	-0.317
Noviherbaspirillum	Y3	-0.319
Dongia	Y1	-0.321
Blastococcus	Y1	-0.321
Jatrophihabitans	Y3	-0.323
Lentimicrobium	Y3	-0.327
Sphingomonas	Y3	-0.329
Diplosphaera	Y2	-0.329
Dinghuibacter	Y1	-0.333
Achromobacter	Y3	-0.333
Rhodanobacter	Y3	-0.334
MND1	Y1	-0.335
Terrimonas	Y3	-0.335
Methanoculleus	Y3	-0.335
Burkholderia-Caballeronia-Paraburkholderia	Y3	-0.335
Dyadobacter	Y3	-0.335
Methanosarcina	Y3	-0.336
Friedmanniella	Y1	-0.336
Acidovorax	Y3	-0.338
Christensenellaceae_R-7_group	Y3	-0.339
Methanobrevibacter	Y3	-0.34
Hyphomicrobium	Y3	-0.341
Sporichthya	Y3	-0.341
Arenimonas	Y1	-0.343
Crossiella	Y3	-0.343
Massilia	Y3	-0.345
Phaselicystis	Y3	-0.345
Rhodoplanes	Y3	-0.346
CL500-29_marine_group	Y1	-0.348
Nitrospira	Y3	-0.35
Hydrogenophaga	Y3	-0.35
Propionivibrio	Y1	-0.351
Conexibacter	Y3	-0.355
Qipengyuania	Y3	-0.357
Luteitalea	Y3	-0.358
Methanobrevibacter	Y1	-0.359
Anaerocolumna	Y2	-0.359
Syntrophomonas	Y3	-0.359
Segetibacter	Y3	-0.36
Opitutus	Y1	-0.364
Anaeromyxobacter	Y3	-0.364
Pelagibacterium	Y2	-0.368
Gemmatimonas	Y1	-0.369
Methanosarcina	Y1	-0.37
Stenotrophobacter	Y3	-0.374
Ellin6067	Y3	-0.377
Arenimonas	Y3	-0.377
Ellin6055	Y1	-0.378
Adhaeribacter	Y3	-0.379
Syntrophaceticus	Y2	-0.38
Candidatus_Koribacter	Y3	-0.381
Diplosphaera	Y1	-0.383
Amycolatopsis	Y3	-0.384
Nannocystis	Y3	-0.386
CL500-29_marine_group	Y3	-0.387
Methylotenera	Y3	-0.388
Fermentimonas	Y3	-0.389
Polycyclovorans	Y3	-0.39
Caenimonas	Y3	-0.391
Proteiniclasticum	Y1	-0.391
Roseobacter_clade_CHAB-I-5_lineage	Y3	-0.391
Kribbella	Y3	-0.393
Dokdonella	Y3	-0.393
Sorangium	Y3	-0.396
Aeromicrobium	Y3	-0.401
Propionivibrio	Y3	-0.401
Candidatus_Nitrocosmicus	Y1	-0.402
Dactylosporangium	Y3	-0.404
Acetonema	Y4	0.395
Desulfomicrobium	Y4	0.366
Ruminiclostridium_1	Y4	0.328
Clostridium_sensu_stricto_13	Y4	0.321
Syntrophaceticus	Y4	0.313
Pelagibacterium	Y4	0.291
Anaerovorax	Y4	0.289
Trichococcus	Y4	0.286
Allorhizobium-Neorhizobium-Pararhizobium-Rhizobium	Y4	0.269
Luteibacter	Y4	0.252
Dethiobacter	Y4	0.242
Lachnotalea	Y4	0.236
Inquilinus	Y4	0.231
Pelotomaculum	Y4	0.193
Petrimonas	Y4	0.192
Parvibaculum	Y4	0.171
Anaerofustis	Y4	0.169
Parabacteroides	Y4	0.166
Methanobrevibacter	Y4	0.154
iron-reducing_bacterium_enrichment_culture_clone_HN-HFO75	Y4	0.146
Clostridiales_bacterium_enrichment_culture_clone_06-1235251-76	Y4	0.141
Occallatibacter	Y4	0.14
Friedmanniella	Y4	0.136
AKYG587	Y4	0.135
Granulicella	Y4	0.134
Mizugakiibacter	Y4	0.128
bacterium_Ellin517	Y4	0.125
Terrimicrobium	Y4	0.117
Gracilibacter	Y4	0.103
Flindersiella	Y4	0.099
Oxobacter	Y4	0.092
Methanoculleus	Y4	0.09
Alkalibacter	Y4	0.089
Elusimicrobium	Y4	0.087
Amycolatopsis	Y4	0.086
Hydrogenispora	Y4	0.084
Anaerocolumna	Y4	0.08
Raoultibacter	Y4	0.077
Acidovorax	Y4	0.071
Macellibacteroides	Y4	0.062
Chitinophaga	Y4	0.058
Pleomorphomonas	Y4	0.058
Acholeplasma	Y4	0.057
Burkholderia-Caballeronia-Paraburkholderia	Y4	0.05
Actinospica	Y4	0.05
wb1-P19	Y4	0.048
Methanosarcina	Y4	0.047
Actinophytocola	Y4	0.046
Verticia	Y4	0.046
Caldicoprobacter	Y4	0.042
Jatrophihabitans	Y4	0.038
Methanosaeta	Y4	0.037
Acidaminococcus	Y4	0.037
Pseudofulvimonas	Y4	0.036
Flaviaesturariibacter	Y4	0.035
Pseudomonas	Y4	0.034
Leptothrix	Y4	0.033
Syntrophomonas	Y4	0.032
Polycyclovorans	Y4	0.032
Sporobacter	Y4	0.03
Lentimicrobium	Y4	0.02
Diplosphaera	Y4	0.018
Candidatus_Xiphinematobacter	Y4	0.015
Desulfosporosinus	Y4	0.012
IS-44	Y4	0.011
Candidatus_Nitrocosmicus	Y4	0.007
Nonomuraea	Y4	0.005
Pelospora	Y4	0.002
Pseudoxanthomonas	Y4	0.001
Microbacterium	Y4	0
Chujaibacter	Y4	0
Taibaiella	Y4	-0.001
Buchnera	Y4	-0.001
Methylobacterium	Y4	-0.004
Magnetospirillum	Y4	-0.015
Haloactinopolyspora	Y4	-0.017
Edaphobacter	Y4	-0.022
Dokdonella	Y4	-0.024
Kribbella	Y4	-0.026
Ruminiclostridium_6	Y4	-0.031
Tumebacillus	Y4	-0.032
possible_genus_04	Y4	-0.032
Duganella	Y4	-0.034
Dyadobacter	Y4	-0.035
Staphylococcus	Y4	-0.037
Sporosarcina	Y4	-0.042
Reyranella	Y4	-0.046
Sporomusa	Y4	-0.046
Candidatus_Udaeobacter	Y4	-0.047
Oscillibacter	Y4	-0.047
Candidatus_Saccharimonas	Y4	-0.049
Mucilaginibacter	Y4	-0.05
Sporichthya	Y4	-0.054
Parafilimonas	Y4	-0.055
Streptomyces	Y4	-0.056
Cephaloticoccus	Y4	-0.058
ADurbBin063-1	Y4	-0.059
Paenisporosarcina	Y4	-0.062
Sorangium	Y4	-0.063
Roseobacter_clade_CHAB-I-5_lineage	Y4	-0.063
Desulfotomaculum	Y4	-0.064
Patulibacter	Y4	-0.065
Pseudopedobacter	Y4	-0.066
Sporotomaculum	Y4	-0.069
Pseudoduganella	Y4	-0.069
Sphaerochaeta	Y4	-0.07
Paludibacter	Y4	-0.072
Conexibacter	Y4	-0.073
Olivibacter	Y4	-0.076
Crossiella	Y4	-0.078
Opitutus	Y4	-0.079
Stenotrophomonas	Y4	-0.079
Gemmata	Y4	-0.08
Lachnoclostridium_5	Y4	-0.09
Pseudonocardia	Y4	-0.092
Pseudoflavitalea	Y4	-0.092
Meniscus	Y4	-0.098
Mycobacterium	Y4	-0.098
IMCC26134	Y4	-0.1
Acidipila	Y4	-0.1
Desulfitibacter	Y4	-0.102
Methylotenera	Y4	-0.103
Solirubrobacter	Y4	-0.107
Erysipelothrix	Y4	-0.111
Microlunatus	Y4	-0.112
Cellvibrio	Y4	-0.114
Rickettsiella	Y4	-0.116
Treponema	Y4	-0.117
Bdellovibrio	Y4	-0.122
Methanomassiliicoccus	Y4	-0.125
Rhodanobacter	Y4	-0.125
Lacunisphaera	Y4	-0.137
Roseimicrobium	Y4	-0.139
Segetibacter	Y4	-0.141
Azospira	Y4	-0.144
Clostridiales_bacterium_canine_oral_taxon_162	Y4	-0.144
Vicinamibacter	Y4	-0.145
Lactococcus	Y4	-0.146
Bosea	Y4	-0.154
Niastella	Y4	-0.156
Brevundimonas	Y4	-0.156
Roseomonas	Y4	-0.156
Propionivibrio	Y4	-0.158
Tardiphaga	Y4	-0.16
Proteiniclasticum	Y4	-0.162
Rhodomicrobium	Y4	-0.163
Asticcacaulis	Y4	-0.166
mle1-7	Y4	-0.168
Pelomonas	Y4	-0.17
Ruminococcaceae_UCG-010	Y4	-0.171
Promicromonospora	Y4	-0.172
Sphingobacterium	Y4	-0.174
Geovibrio	Y4	-0.175
Mesorhizobium	Y4	-0.177
Desulfovirga	Y4	-0.187
Pedobacter	Y4	-0.188
Haliangium	Y4	-0.19
Rhodoplanes	Y4	-0.19
Pseudorhodoferax	Y4	-0.19
Pseudolabrys	Y4	-0.191
Phaselicystis	Y4	-0.191
Cupriavidus	Y4	-0.194
Anaerosporomusa	Y4	-0.197
Shinella	Y4	-0.198
Bradyrhizobium	Y4	-0.199
Dactylosporangium	Y4	-0.2
Achromobacter	Y4	-0.202
Christensenellaceae_R-7_group	Y4	-0.205
Luteitalea	Y4	-0.205
Fluviicola	Y4	-0.205
Sedimentibacter	Y4	-0.21
Fermentimonas	Y4	-0.211
Sulfurospirillum	Y4	-0.212
Sphingobium	Y4	-0.214
Rhodobacter	Y4	-0.214
Papillibacter	Y4	-0.219
CL500-29_marine_group	Y4	-0.222
Castellaniella	Y4	-0.222
Ellin6055	Y4	-0.223
Hydrogenoanaerobacterium	Y4	-0.223
Pajaroellobacter	Y4	-0.224
Nannocystis	Y4	-0.225
OM27_clade	Y4	-0.227
Eubacterium_coprostanoligenes_group	Y4	-0.228
Herbinix	Y4	-0.229
Rubrobacter	Y4	-0.233
Hydrogenophaga	Y4	-0.234
Arcticibacter	Y4	-0.235
Actinoplanes	Y4	-0.235
Uliginosibacterium	Y4	-0.236
Aeromicrobium	Y4	-0.238
Tychonema_CCAP_1459-11B	Y4	-0.238
Lysinibacillus	Y4	-0.24
Flavihumibacter	Y4	-0.243
Candidatus_Gigarickettsia	Y4	-0.243
Marinobacter	Y4	-0.243
Massilia	Y4	-0.244
Sphingopyxis	Y4	-0.244
Gemmatimonas	Y4	-0.245
Ferrovibrio	Y4	-0.246
Phenylobacterium	Y4	-0.247
Roseimarinus	Y4	-0.253
RB41	Y4	-0.254
Luteimonas	Y4	-0.254
Gemmatirosa	Y4	-0.255
Nocardioides	Y4	-0.258
Virgisporangium	Y4	-0.262
Acinetobacter	Y4	-0.264
Acidibacter	Y4	-0.266
Candidatus_Solibacter	Y4	-0.269
Chthoniobacter	Y4	-0.274
Thiobacillus	Y4	-0.276
Cellulomonas	Y4	-0.276
Methylobacter	Y4	-0.276
Geobacter	Y4	-0.277
Anaerocella	Y4	-0.289
Qipengyuania	Y4	-0.291
Methylomicrobium	Y4	-0.291
Bact-08	Y4	-0.294
Marinilactibacillus	Y4	-0.303
Desulfobulbus	Y4	-0.305
Nordella	Y4	-0.307
LNR_A2-18	Y4	-0.308
Dongia	Y4	-0.31
Flavitalea	Y4	-0.311
Flavobacterium	Y4	-0.312
Hyphomicrobium	Y4	-0.316
Thioalkalispira	Y4	-0.32
Nitrosospira	Y4	-0.323
Rubellimicrobium	Y4	-0.328
Georgfuchsia	Y4	-0.331
Blastocatella	Y4	-0.335
FFCH7168	Y4	-0.335
Anaeromyxobacter	Y4	-0.336
Intestinimonas	Y4	-0.337
Terrimonas	Y4	-0.341
Desulfopila	Y4	-0.341
Gaiella	Y4	-0.342
Rhodocytophaga	Y4	-0.342
Blastococcus	Y4	-0.344
Oxalicibacterium	Y4	-0.345
Bacteroides	Y4	-0.346
Aridibacter	Y4	-0.347
Nitrospira	Y4	-0.351
Aquicella	Y4	-0.351
Paracoccus	Y4	-0.352
Dinghuibacter	Y4	-0.353
Brenneria	Y4	-0.356
Anaerotruncus	Y4	-0.356
MND1	Y4	-0.357
Phyllobacterium	Y4	-0.364
Devosia	Y4	-0.371
Ruminococcaceae_NK4A214_group	Y4	-0.371
Carnobacterium	Y4	-0.374
Glycomyces	Y4	-0.378
Rhizobacter	Y4	-0.381
Luteolibacter	Y4	-0.383
Ruminococcaceae_UCG-014	Y4	-0.383
Limnobacter	Y4	-0.384
Anaerolinea	Y4	-0.385
Domibacillus	Y4	-0.385
Telmatospirillum	Y4	-0.386
Candidatus_Koribacter	Y4	-0.386
JGI_0001001-H03	Y4	-0.387
Blautia	Y4	-0.388
Desulfobacterium_catecholicum_group	Y4	-0.389
Iamia	Y4	-0.391
Ferruginibacter	Y4	-0.391
Bryobacter	Y4	-0.392
Candidatus_Alysiosphaera	Y4	-0.394
Arenimonas	Y4	-0.401
Steroidobacter	Y4	-0.403

## Sheet: Chemical properties
Supplemental Tables S5 Spearman correlations between endophytic bacteria of the heartwood and the chemical properties of the heartwood
Note: * Correlation is significant at the p < 0.05 level; ** Correlation is significant at the p < 0.01 level.
Genue	Indicators	r
Marvinbryantia	Y6	-0.679**
Flaviaesturariibacter	Y11	-0.645**
Dactylosporangium	Y8	-0.617**
Raoultibacter	Y11	-0.606**
Pontibacter	Y6	-0.599**
Peredibacter	Y6	-0.593**
Enterococcus	Y6	-0.589**
Lachnospiraceae_NK4A136_group	Y6	-0.587**
Chthoniobacter	Y8	-0.584**
Carnobacterium	Y6	-0.581**
Pseudonocardia	Y8	-0.573**
Chryseolinea	Y6	-0.571**
Vicinamibacter	Y8	-0.569**
Candidatus_Udaeobacter	Y8	-0.568**
Terrimicrobium	Y8	-0.568**
Herbinix	Y6	-0.564**
Ferrovibrio	Y7	0.556**
Enterococcus	Y10	-0.551**
Anaerolinea	Y6	-0.551**
Methylobacter	Y6	-0.551**
Fusicatenibacter	Y6	-0.548**
Stenotrophomonas	Y11	-0.544**
Methylobacter	Y8	0.544**
Sphingobacterium	Y6	-0.541**
Methylobacter	Y9	0.536**
Ruminococcaceae_UCG-013	Y6	-0.524**
Enterococcus	Y11	-0.523**
CL500-29_marine_group	Y8	-0.522**
ADurbBin063-1	Y11	-0.521**
Candidatus_Xiphinematobacter	Y9	-0.52**
JGI_0001001-H03	Y11	-0.517**
Hydrogenophaga	Y6	-0.516**
Actinophytocola	Y8	-0.515*
Candidatus_Nitrocosmicus	Y8	-0.514*
Kribbella	Y8	-0.511*
Anaerocella	Y6	-0.51*
Flavisolibacter	Y6	-0.509*
Azohydromonas	Y6	-0.508*
Lachnotalea	Y7	-0.508*
Castellaniella	Y8	0.503*
Tumebacillus	Y11	-0.502*
Granulicella	Y11	-0.497*
Nitrosospira	Y6	-0.495*
mle1-7	Y11	-0.493*
Castellaniella	Y6	-0.493*
Bosea	Y10	-0.489*
CL500-29_marine_group	Y11	-0.488*
Qipengyuania	Y11	-0.485*
Clostridiales_bacterium_canine_oral_taxon_162	Y11	-0.485*
RB41	Y11	-0.483*
Bryobacter	Y11	-0.483*
Intestinimonas	Y6	-0.483*
Ruminiclostridium_1	Y7	-0.481*
Gemmatirosa	Y6	-0.477*
Actinospica	Y8	-0.476*
Ruminococcaceae_NK4A214_group	Y11	-0.475*
JGI_0001001-H03	Y10	-0.474*
Achromobacter	Y7	0.469*
Brevundimonas	Y10	-0.467*
Thioalkalispira	Y8	0.466*
Anaerofustis	Y10	0.464*
Desulfobulbus	Y8	0.464*
Nitrospira	Y11	-0.463*
Solirubrobacter	Y11	-0.463*
Treponema	Y11	-0.462*
Microlunatus	Y8	-0.462*
Pedobacter	Y6	-0.46*
Magnetospirillum	Y10	-0.46*
Solitalea	Y6	-0.459*
UTCFX1	Y11	-0.458*
Granulicella	Y8	-0.458*
Rubrobacter	Y11	-0.457*
Domibacillus	Y10	-0.457*
Rhodanobacter	Y6	-0.456*
Lachnospiraceae_NK4A136_group	Y10	-0.456*
Flavitalea	Y11	-0.454*
Lentimicrobium	Y6	-0.451*
Dethiobacter	Y10	0.451*
Candidatus_Solibacter	Y11	-0.448*
Actinospica	Y11	-0.448*
Ruminiclostridium_6	Y7	0.444*
Paludibacter	Y11	-0.443*
Flaviaesturariibacter	Y10	-0.442*
Shinella	Y7	0.442*
Methylomicrobium	Y8	0.44*
Hydrogenophaga	Y9	0.439*
Segetibacter	Y11	-0.438*
Ruminiclostridium_6	Y6	-0.438*
Meniscus	Y11	-0.436*
Ellin6067	Y6	-0.434*
Patulibacter	Y9	-0.433*
Flavobacterium	Y9	0.433*
Rhodomicrobium	Y11	-0.432*
Pseudoflavitalea	Y8	-0.432*
Azoarcus	Y6	-0.432*
Pseudoflavitalea	Y10	-0.431*
Actinophytocola	Y9	-0.429*
Brevundimonas	Y11	-0.429*
Sporosarcina	Y11	-0.429*
Bosea	Y11	-0.427*
Anaeromyxobacter	Y11	-0.427*
Mizugakiibacter	Y9	0.426*
Terrimonas	Y11	-0.425*
Sporomusa	Y11	-0.425*
Pseudopedobacter	Y10	-0.425*
Chthoniobacter	Y11	-0.424*
Candidatus_Udaeobacter	Y11	-0.423*
Cellvibrio	Y6	-0.423*
Lachnoclostridium_5	Y9	0.423*
Candidatus_Koribacter	Y9	0.423*
Candidatus_Alysiosphaera	Y11	-0.422*
Variovorax	Y8	-0.421*
Pedomicrobium	Y11	-0.42*
Qipengyuania	Y7	0.418*
Luteitalea	Y8	-0.416*
Pseudopedobacter	Y11	-0.416*
Asticcacaulis	Y7	0.416*
Virgisporangium	Y8	-0.414*
Jatrophihabitans	Y11	-0.413*
Tumebacillus	Y10	-0.413*
Desulfotomaculum	Y9	0.413*
Occallatibacter	Y11	-0.411*
Herbinix	Y9	0.411*
Phyllobacterium	Y9	-0.41*
Occallatibacter	Y10	-0.41*
Sporosarcina	Y10	-0.409*
Ruminococcaceae_UCG-014	Y6	-0.408*
Polycyclovorans	Y11	-0.408*
Parasegetibacter	Y6	-0.407*
Ferruginibacter	Y11	-0.407*
Arcticibacter	Y7	0.407*
Methanosarcina	Y7	0.407*
Candidatus_Soleaferrea	Y7	0.406*
Uliginosibacterium	Y11	0.406*
Bacillus	Y6	-0.405*
Lactobacillus	Y6	-0.405*
IS-44	Y9	-0.405*
Olivibacter	Y10	0.393
Peredibacter	Y7	0.392
Methanomassiliicoccus	Y7	0.39
Erysipelothrix	Y9	0.381
Fusicatenibacter	Y8	0.381
Anaerocolumna	Y8	0.371
Pedobacter	Y7	0.371
Paracoccus	Y8	0.365
Desulfobulbus	Y9	0.362
Caldicoprobacter	Y7	0.36
Mizugakiibacter	Y8	0.359
Lysinibacillus	Y9	0.358
Thioalkalispira	Y9	0.358
Anaerosporomusa	Y10	0.357
Domibacillus	Y9	0.356
Uliginosibacterium	Y10	0.353
Methylomicrobium	Y9	0.351
Stenotrophobacter	Y7	0.35
Asticcacaulis	Y9	0.348
Intestinimonas	Y8	0.348
Desulfitibacter	Y11	0.345
Dethiobacter	Y11	0.343
Aridibacter	Y7	0.342
Dethiobacter	Y9	0.34
Brenneria	Y7	0.336
Cellvibrio	Y8	0.334
Acetonema	Y8	0.333
Anaerolinea	Y8	0.332
Vicinamibacter	Y6	0.33
Chujaibacter	Y9	0.33
Nitrosospira	Y7	0.327
Luteibacter	Y8	0.322
Intestinimonas	Y7	0.321
Dinghuibacter	Y9	0.321
Ruminiclostridium_1	Y6	0.319
Sporobacter	Y9	0.319
Telmatospirillum	Y11	0.319
Luteibacter	Y9	0.319
Tagaea	Y7	0.317
Fluviicola	Y7	0.317
Novosphingobium	Y7	0.316
Rhodanobacter	Y8	0.314
Opitutus	Y7	0.311
Herbinix	Y7	0.31
Sphingobacterium	Y7	0.31
Actinophytocola	Y6	0.308
bacterium_Ellin517	Y10	0.308
Desulfitibacter	Y10	0.307
Bacillus	Y7	0.306
Hydrogenophaga	Y7	0.306
Flavobacterium	Y8	0.305
Oxalicibacterium	Y7	0.305
Microlunatus	Y6	0.304
Treponema	Y7	0.303
Flavitalea	Y7	0.303
Lachnospiraceae_NK4A136_group	Y9	0.303
Azohydromonas	Y7	0.302
Anaerofustis	Y6	0.301
Marvinbryantia	Y9	0.3
Desulfovirga	Y8	0.299
Lachnotalea	Y6	0.297
Gracilibacter	Y7	0.297
Microbacterium	Y11	0.295
Pseudorhodoferax	Y8	0.294
Dethiobacter	Y8	0.293
Pseudopedobacter	Y7	0.291
Ruminococcaceae_UCG-013	Y9	0.289
Enterococcus	Y7	0.285
Desulfobacterium_catecholicum_group	Y8	0.284
Dactylosporangium	Y6	0.284
Amycolatopsis	Y6	0.282
Roseimicrobium	Y7	0.279
Pseudonocardia	Y6	0.278
Chujaibacter	Y8	0.278
Caenimonas	Y7	0.277
Flavisolibacter	Y7	0.277
Azoarcus	Y7	0.275
Methanobrevibacter	Y6	0.273
Chthoniobacter	Y7	0.273
Bosea	Y7	0.272
Acetonema	Y9	0.27
Marvinbryantia	Y8	0.27
Anaerosporomusa	Y11	0.266
Ruminococcaceae_UCG-013	Y8	0.265
Dysgonomonas	Y9	0.264
Blastocatella	Y7	0.264
Aminobacter	Y7	0.259
Desulfovibrio	Y7	0.257
Ramlibacter	Y7	0.256
Virgisporangium	Y7	0.256
Luteibacter	Y10	0.253
Kribbella	Y6	0.252
Alkalibacter	Y11	0.252
Hydrogenispora	Y8	0.249
Desulfobacterium_catecholicum_group	Y9	0.249
Candidatus_Nitrososphaera	Y8	0.248
Proteiniphilum	Y8	0.244
Pontibacter	Y8	0.244
Thiobacillus	Y8	0.243
OM27_clade	Y7	0.243
Caulobacter	Y9	0.242
Cellvibrio	Y7	0.242
Domibacillus	Y7	0.242
Sphingopyxis	Y8	0.241
Elusimicrobium	Y8	0.241
Magnetospirillum	Y7	0.241
Dokdonella	Y7	0.24
Acetonema	Y11	0.24
Luteibacter	Y11	0.24
Luteolibacter	Y7	0.239
Candidatus_Saccharimonas	Y7	0.239
Sedimentibacter	Y6	0.238
Brevundimonas	Y7	0.238
Paludibacter	Y7	0.238
Paracoccus	Y9	0.238
Lachnoclostridium_5	Y8	0.237
Cellvibrio	Y9	0.237
Roseobacter_clade_CHAB-I-5_lineage	Y7	0.236
Marinilactibacillus	Y7	0.235
Proteiniclasticum	Y9	0.234
Sphingoaurantiacus	Y7	0.234
Solitalea	Y7	0.234
Tychonema_CCAP_1459-11B	Y9	0.234
Geodermatophilus	Y7	0.231
wb1-P19	Y8	0.231
Adhaeribacter	Y7	0.23
Flavihumibacter	Y10	0.23
Parabacteroides	Y7	0.228
Candidatus_Soleaferrea	Y9	0.228
Castellaniella	Y7	0.228
Carnobacterium	Y8	0.227
JGI_0001001-H03	Y7	0.227
Olivibacter	Y11	0.227
Pseudoflavitalea	Y6	0.226
Hydrogenoanaerobacterium	Y7	0.226
Ruminococcaceae_UCG-014	Y9	0.225
Ruminococcaceae_NK4A214_group	Y9	0.224
Gemmatirosa	Y7	0.224
Marinobacter	Y8	0.224
Gaiella	Y7	0.223
Pelotomaculum	Y10	0.223
Duganella	Y8	0.223
Dysgonomonas	Y7	0.222
Paenibacillus	Y8	0.222
Adhaeribacter	Y9	0.219
Agromyces	Y7	0.218
Hydrogenophaga	Y8	0.218
Sporomusa	Y7	0.217
Flavisolibacter	Y9	0.217
Thauera	Y10	0.216
Meniscus	Y7	0.215
Proteiniclasticum	Y11	0.215
Candidatus_Nitrocosmicus	Y6	0.214
Noviherbaspirillum	Y7	0.214
Candidatus_Xiphinematobacter	Y7	0.214
Lachnospiraceae_NK4A136_group	Y8	0.214
Rickettsiella	Y9	0.214
Candidatus_Soleaferrea	Y11	0.213
Tychonema_CCAP_1459-11B	Y7	0.213
Lactobacillus	Y9	0.212
Luteitalea	Y10	0.211
Fermentimonas	Y9	0.21
Dethiobacter	Y6	0.21
LNR_A2-18	Y10	0.209
mle1-7	Y7	0.208
Dyadobacter	Y8	0.207
Roseimarinus	Y10	0.207
Marvinbryantia	Y7	0.207
MND1	Y7	0.206
Fermentimonas	Y8	0.206
Desulfovibrio	Y11	0.206
RB41	Y7	0.205
Pseudolabrys	Y7	0.205
Anaerocella	Y7	0.205
Sphingopyxis	Y7	0.205
Pseudorhodoplanes	Y7	0.205
Glycomyces	Y9	0.205
iron-reducing_bacterium_enrichment_culture_clone_HN-HFO75	Y7	0.204
Pelotomaculum	Y8	0.204
Sphaerochaeta	Y8	0.204
Anaerofustis	Y11	0.203
Thauera	Y9	0.203
Devosia	Y7	0.202
Parvibaculum	Y8	0.201
Candidatus_Udaeobacter	Y7	0.2
Elusimicrobium	Y9	0.2
Geovibrio	Y9	0.2
Geovibrio	Y8	0.198
Nitrosospira	Y9	0.198
Elusimicrobium	Y10	0.198
Pelotomaculum	Y11	0.198
Parafilimonas	Y9	0.198
Bryobacter	Y7	0.197
Pseudomonas	Y8	0.196
Shinella	Y11	0.196
Syntrophaceticus	Y8	0.194
Herbinix	Y8	0.193
Hyphomicrobium	Y7	0.192
Luteimonas	Y7	0.19
Dinghuibacter	Y8	0.189
Pontibacter	Y7	0.188
Azoarcus	Y9	0.188
Enterococcus	Y9	0.187
Carnobacterium	Y7	0.187
Clostridiales_bacterium_enrichment_culture_clone_06-1235251-76	Y9	0.187
Rhodanobacter	Y9	0.187
Tagaea	Y9	0.187
Lachnospiraceae_NK4A136_group	Y7	0.187
Solitalea	Y9	0.186
PAUC26f	Y7	0.185
Caulobacter	Y7	0.184
Sporomusa	Y9	0.184
Azospira	Y7	0.184
Chryseolinea	Y7	0.183
Chryseolinea	Y8	0.183
Clostridium_sensu_stricto_13	Y10	0.183
Ruminococcaceae_UCG-010	Y9	0.182
Acidovorax	Y10	0.182
Pelospora	Y9	0.182
Lentimicrobium	Y7	0.181
Lentimicrobium	Y8	0.181
Bacillus	Y8	0.181
Geobacter	Y9	0.181
Aquicella	Y7	0.181
Ellin6067	Y7	0.18
Telmatospirillum	Y10	0.18
Thiobacillus	Y9	0.179
Marinobacter	Y7	0.179
Candidatus_Nitrocosmicus	Y7	0.178
Parasegetibacter	Y8	0.178
AKYG587	Y7	0.178
Pseudoduganella	Y10	0.175
Desulfomicrobium	Y8	0.175
Chujaibacter	Y7	0.175
Sphingopyxis	Y9	0.174
Rhodocytophaga	Y7	0.173
Hydrogenispora	Y9	0.172
Acidovorax	Y7	0.172
Pelospora	Y11	0.172
Anaerovorax	Y9	0.171
Candidatus_Nitrososphaera	Y9	0.171
Flindersiella	Y6	0.17
Buchnera	Y6	0.169
LNR_A2-18	Y9	0.168
Syntrophomonas	Y9	0.167
Pedomicrobium	Y7	0.166
Rhodanobacter	Y7	0.166
Nitrospira	Y7	0.165
Sphaerochaeta	Y11	0.165
Bacteroides	Y9	0.164
Friedmanniella	Y6	0.164
Candidatus_Gigarickettsia	Y9	0.164
Alkalibacter	Y7	0.163
Intestinimonas	Y11	0.163
Sporobacter	Y6	0.162
Luteitalea	Y7	0.162
Terrimicrobium	Y6	0.162
Candidatus_Entotheonella	Y7	0.161
Noviherbaspirillum	Y8	0.161
Marinilactibacillus	Y8	0.161
Clostridium_sensu_stricto_13	Y11	0.16
Desulfosporosinus	Y8	0.159
Methylotenera	Y7	0.158
Desulfovirga	Y9	0.158
Diplosphaera	Y10	0.158
Rickettsiella	Y7	0.157
Flaviaesturariibacter	Y7	0.156
Carnobacterium	Y9	0.155
Proteiniphilum	Y6	0.154
Luteitalea	Y6	0.154
Paenibacillus	Y11	0.153
Pelagibacterium	Y8	0.153
Clostridium_sensu_stricto_13	Y8	0.152
iron-reducing_bacterium_enrichment_culture_clone_HN-HFO75	Y9	0.152
Blautia	Y7	0.152
Pelospora	Y6	0.151
Taibaiella	Y7	0.15
Anaerolinea	Y9	0.15
Pelospora	Y10	0.15
Castellaniella	Y11	0.149
Methanosaeta	Y10	0.148
Fermentimonas	Y10	0.148
Terrimonas	Y7	0.147
Proteiniclasticum	Y7	0.146
Lachnotalea	Y10	0.146
Staphylococcus	Y9	0.146
Lysinibacillus	Y7	0.144
Lactococcus	Y7	0.144
Thauera	Y8	0.143
Methanomassiliicoccus	Y10	0.142
Uliginosibacterium	Y9	0.142
Subgroup_10	Y7	0.141
Sorangium	Y6	0.141
Stenotrophomonas	Y7	0.141
Anaerotruncus	Y8	0.139
Massilia	Y7	0.138
AKYG587	Y9	0.135
Parafilimonas	Y8	0.134
Lysinibacillus	Y11	0.133
Proteiniclasticum	Y10	0.132
Trichococcus	Y7	0.131
Conexibacter	Y7	0.131
Rhodomicrobium	Y6	0.129
Propionivibrio	Y9	0.127
Methylobacter	Y7	0.127
Acholeplasma	Y11	0.126
Anaeromyxobacter	Y7	0.126
Dyadobacter	Y10	0.125
Roseobacter_clade_CHAB-I-5_lineage	Y10	0.125
Steroidobacter	Y7	0.124
Terrimonas	Y9	0.124
Methanoculleus	Y7	0.124
Desulfovirga	Y10	0.124
Limnobacter	Y7	0.124
Flindersiella	Y9	0.123
Variovorax	Y6	0.122
Arcticibacter	Y9	0.122
Cellulomonas	Y9	0.122
Roseburia	Y7	0.122
Tardiphaga	Y9	0.122
Gemmatimonas	Y10	0.121
Ferrovibrio	Y9	0.121
IMCC26134	Y10	0.121
Anaerosporomusa	Y6	0.12
Sphaerochaeta	Y7	0.12
Desulfopila	Y9	0.12
Lactobacillus	Y7	0.119
Glycomyces	Y6	0.119
Ruminococcaceae_UCG-014	Y8	0.119
Methylotenera	Y9	0.118
wb1-P19	Y9	0.118
Patulibacter	Y6	0.116
Reyranella	Y7	0.115
Methanobacterium	Y8	0.114
Leptothrix	Y6	0.114
Sporotomaculum	Y9	0.114
Pleomorphomonas	Y9	0.114
Luteitalea	Y11	0.114
Intestinimonas	Y10	0.114
Gemmata	Y10	0.114
Cephaloticoccus	Y9	0.113
Sporobacter	Y8	0.112
Flavobacterium	Y10	0.112
Granulicella	Y6	0.112
Alkalibacter	Y8	0.111
Rubrobacter	Y7	0.109
Syntrophomonas	Y11	0.109
Azohydromonas	Y9	0.109
Oscillibacter	Y6	0.109
Bauldia	Y7	0.108
Sporosarcina	Y8	0.108
Pseudorhodoferax	Y7	0.108
Pseudoduganella	Y6	0.107
Desulfomicrobium	Y6	0.107
Syntrophomonas	Y7	0.105
Alkalibacter	Y10	0.105
Ellin6067	Y9	0.104
Proteiniphilum	Y11	0.104
Methanobacterium	Y10	0.103
Candidatus_Nitrososphaera	Y7	0.103
Sporotomaculum	Y8	0.103
Cupriavidus	Y8	0.103
Haloactinopolyspora	Y9	0.103
Rickettsiella	Y10	0.103
Acholeplasma	Y7	0.102
Anaerosporomusa	Y9	0.102
Chryseolinea	Y9	0.102
Methylotenera	Y10	0.102
Rhizobacter	Y9	0.101
Rubellimicrobium	Y7	0.1
Bacillus	Y9	0.099
Georgfuchsia	Y10	0.099
Ilumatobacter	Y7	0.098
Acholeplasma	Y10	0.098
Rickettsiella	Y8	0.098
SWB02	Y7	0.097
Actinoplanes	Y7	0.097
Anaerocella	Y8	0.096
Papillibacter	Y7	0.095
Pseudolabrys	Y9	0.095
Syntrophomonas	Y8	0.095
Roseburia	Y8	0.095
Skermanella	Y7	0.094
Proteiniphilum	Y10	0.094
Tumebacillus	Y7	0.094
Lacunisphaera	Y6	0.093
Tardiphaga	Y10	0.093
Sporotomaculum	Y11	0.092
Labrys	Y7	0.092
Microvirga	Y7	0.091
Candidatus_Alysiosphaera	Y7	0.091
Paenibacillus	Y10	0.091
Jatrophihabitans	Y7	0.091
IMCC26134	Y11	0.091
Ruminiclostridium_1	Y8	0.089
Mucilaginibacter	Y9	0.089
Mizugakiibacter	Y7	0.089
Ensifer	Y7	0.088
Acidovorax	Y9	0.088
Olivibacter	Y6	0.088
Rhodobacter	Y7	0.088
Parabacteroides	Y8	0.087
Acholeplasma	Y8	0.087
Eubacterium_coprostanoligenes_group	Y11	0.087
Anaerolinea	Y7	0.086
Solitalea	Y8	0.086
Oscillibacter	Y7	0.086
Ohtaekwangia	Y9	0.085
Fermentimonas	Y11	0.085
Fusicatenibacter	Y7	0.085
Methanosaeta	Y8	0.084
Acinetobacter	Y7	0.084
Syntrophaceticus	Y6	0.084
Rubellimicrobium	Y8	0.084
Mesorhizobium	Y7	0.083
Bdellovibrio	Y7	0.082
Actinophytocola	Y10	0.082
Paenibacillus	Y9	0.082
Gemmatirosa	Y9	0.082
Desulfopila	Y7	0.082
Geobacter	Y8	0.08
Acetonema	Y6	0.08
Desulfovibrio	Y10	0.079
Inquilinus	Y6	0.079
Friedmanniella	Y10	0.079
Desulfotomaculum	Y8	0.078
Lysinibacillus	Y8	0.078
bacterium_Ellin517	Y6	0.078
Diplosphaera	Y9	0.078
Microbacterium	Y6	0.077
Promicromonospora	Y6	0.076
Dyadobacter	Y7	0.076
Telmatospirillum	Y8	0.076
Anaeromyxobacter	Y9	0.076
Oxalicibacterium	Y9	0.076
Edaphobacter	Y9	0.076
LNR_A2-18	Y11	0.075
Syntrophaceticus	Y9	0.075
Pseudofulvimonas	Y8	0.075
Chitinophaga	Y6	0.074
Lactobacillus	Y8	0.073
Acetonema	Y10	0.073
Marinilactibacillus	Y9	0.073
Diplosphaera	Y11	0.073
Desulfomicrobium	Y10	0.072
Haloactinopolyspora	Y6	0.072
Gemmatimonas	Y7	0.071
Bauldia	Y9	0.071
Hydrogenispora	Y6	0.07
Dinghuibacter	Y10	0.07
Niastella	Y6	0.069
Sphingomonas	Y7	0.069
Altererythrobacter	Y7	0.069
Taibaiella	Y9	0.069
Ellin6055	Y7	0.068
Geovibrio	Y11	0.068
Limnobacter	Y8	0.068
Anaerovorax	Y7	0.067
Phenylobacterium	Y7	0.067
Rhodoplanes	Y7	0.066
Parasegetibacter	Y7	0.066
Actinospica	Y6	0.066
Clostridium_sensu_stricto_13	Y6	0.065
Ruminiclostridium_6	Y8	0.065
Methylobacter	Y10	0.065
Rhizobacter	Y7	0.064
Crossiella	Y6	0.064
IMCC26134	Y6	0.064
Sporichthya	Y7	0.064
Uliginosibacterium	Y6	0.064
Uliginosibacterium	Y8	0.064
Phyllobacterium	Y6	0.063
Acholeplasma	Y9	0.063
Segetibacter	Y9	0.063
Proteiniclasticum	Y8	0.063
Telmatospirillum	Y9	0.063
Methanobrevibacter	Y10	0.062
Desulfotomaculum	Y7	0.062
Pontibacter	Y9	0.061
Burkholderia-Caballeronia-Paraburkholderia	Y7	0.06
Eubacterium_coprostanoligenes_group	Y7	0.06
Asticcacaulis	Y11	0.059
Terrimicrobium	Y7	0.059
Flaviaesturariibacter	Y9	0.059
Sphingobium	Y10	0.058
Bradyrhizobium	Y7	0.057
Ramlibacter	Y9	0.057
IS-44	Y7	0.057
Desulfovirga	Y11	0.057
Flavitalea	Y9	0.056
Phaselicystis	Y10	0.056
Erysipelothrix	Y6	0.056
Hirschia	Y7	0.055
Tardiphaga	Y7	0.055
possible_genus_04	Y6	0.055
Nannocystis	Y7	0.054
Gemmatirosa	Y8	0.054
Propionivibrio	Y10	0.054
iron-reducing_bacterium_enrichment_culture_clone_HN-HFO75	Y11	0.054
Enterococcus	Y8	0.053
Fusicatenibacter	Y9	0.053
Dysgonomonas	Y8	0.052
Anaerocolumna	Y9	0.052
iron-reducing_bacterium_enrichment_culture_clone_HN-HFO75	Y8	0.052
Flindersiella	Y11	0.051
Geobacter	Y7	0.05
Desulfitibacter	Y9	0.05
Ruminococcaceae_UCG-010	Y11	0.05
Acidovorax	Y11	0.05
Pelospora	Y8	0.05
Iamia	Y7	0.049
Candidatus_Nitrososphaera	Y11	0.049
Sphaerochaeta	Y10	0.049
Methanosaeta	Y6	0.048
Raoultibacter	Y6	0.048
Pelomonas	Y7	0.048
Mycobacterium	Y7	0.047
Anaerosporomusa	Y7	0.047
Pseudofulvimonas	Y6	0.047
Pedobacter	Y9	0.046
Lysobacter	Y7	0.045
Pleomorphomonas	Y7	0.045
Pajaroellobacter	Y7	0.045
Sphingobium	Y9	0.045
Flavihumibacter	Y11	0.045
Fluviicola	Y10	0.045
Microbacterium	Y7	0.044
Thiobacillus	Y10	0.043
Massilia	Y8	0.043
Arenimonas	Y10	0.043
Flavobacterium	Y11	0.043
Clostridiales_bacterium_enrichment_culture_clone_06-1235251-76	Y6	0.043
FFCH7168	Y8	0.043
Peredibacter	Y8	0.043
Desulfosporosinus	Y10	0.043
CL500-29_marine_group	Y6	0.042
Desulfitibacter	Y8	0.042
Geodermatophilus	Y9	0.042
Actinotalea	Y6	0.041
Reyranella	Y10	0.041
Segetibacter	Y7	0.041
Gemmatimonas	Y9	0.041
Desulfovirga	Y6	0.041
Shinella	Y10	0.041
Petrimonas	Y8	0.041
Desulfopila	Y8	0.041
Desulfovibrio	Y9	0.04
Sporomusa	Y8	0.04
Erysipelothrix	Y8	0.04
Desulfosporosinus	Y7	0.04
Sphingobacterium	Y9	0.04
possible_genus_04	Y10	0.04
Mizugakiibacter	Y11	0.04
Ferruginibacter	Y9	0.039
Chitinophaga	Y9	0.038
Paenisporosarcina	Y7	0.038
Pseudomonas	Y9	0.037
Dokdonella	Y9	0.037
FFCH7168	Y7	0.037
Tagaea	Y11	0.037
Flaviaesturariibacter	Y6	0.037
Methylomicrobium	Y10	0.037
Telmatospirillum	Y6	0.034
Anaerocolumna	Y6	0.033
Luteimonas	Y6	0.033
Ohtaekwangia	Y10	0.033
Clostridiales_bacterium_enrichment_culture_clone_06-1235251-76	Y8	0.033
Methylobacter	Y11	0.033
UTCFX1	Y7	0.032
Solirubrobacter	Y7	0.031
Allorhizobium-Neorhizobium-Pararhizobium-Rhizobium	Y8	0.031
Ellin6055	Y9	0.031
Intestinimonas	Y9	0.031
Verticia	Y7	0.031
Olivibacter	Y8	0.031
Desulfobulbus	Y10	0.031
Methanobacterium	Y6	0.03
Ohtaekwangia	Y7	0.029
CL500-29_marine_group	Y7	0.029
Sphingoaurantiacus	Y8	0.029
Sphingobacterium	Y8	0.029
Bact-08	Y9	0.029
Aeromicrobium	Y6	0.028
Flavisolibacter	Y8	0.028
Arenimonas	Y9	0.028
Methanoculleus	Y10	0.028
Variovorax	Y7	0.027
Castellaniella	Y9	0.027
Rhodobacter	Y8	0.027
Trichococcus	Y6	0.026
Acidibacter	Y7	0.026
SWB02	Y8	0.026
Candidatus_Koribacter	Y8	0.025
Methanosaeta	Y11	0.024
Methanoculleus	Y9	0.023
Polycyclovorans	Y7	0.023
Occallatibacter	Y7	0.021
Duganella	Y9	0.021
Desulfomicrobium	Y9	0.019
Oxobacter	Y9	0.019
Oscillibacter	Y9	0.019
Thioalkalispira	Y10	0.018
Niastella	Y7	0.017
Methanosaeta	Y9	0.017
ADurbBin063-1	Y9	0.017
Roseburia	Y9	0.017
Actinospica	Y7	0.017
Roseimarinus	Y11	0.017
Acidipila	Y6	0.017
Streptomyces	Y6	0.016
Dyadobacter	Y9	0.016
Pelomonas	Y9	0.016
Sulfurospirillum	Y7	0.016
Sporotomaculum	Y7	0.015
Flavihumibacter	Y8	0.015
Cellvibrio	Y10	0.015
Herbinix	Y10	0.013
Geovibrio	Y10	0.013
Phyllobacterium	Y7	0.011
Bacteroides	Y8	0.011
Massilia	Y9	0.011
Ruminococcaceae_UCG-010	Y7	0.011
Georgfuchsia	Y9	0.011
Arcticibacter	Y8	0.01
Acidibacter	Y9	0.01
Acetonema	Y7	0.01
Syntrophaceticus	Y10	0.01
Macellibacteroides	Y7	0.01
Anaerocolumna	Y11	0.009
Flindersiella	Y10	0.009
Azohydromonas	Y8	0.008
Nordella	Y6	0.007
Nonomuraea	Y7	0.007
Methylotenera	Y8	0.007
Sorangium	Y10	0.007
Acidaminococcus	Y7	0.007
Sphingomonas	Y9	0.006
Lysobacter	Y10	0.006
Desulfitibacter	Y6	0.006
Anaerotruncus	Y6	0.006
Candidatus_Gigarickettsia	Y8	0.006
MND1	Y10	0.005
Luteitalea	Y9	0.005
Sulfurospirillum	Y9	0.005
Candidatus_Nitrocosmicus	Y10	0.004
AKYG587	Y8	0.004
Novosphingobium	Y9	0.003
Papillibacter	Y10	0.003
Pseudoxanthomonas	Y10	0.003
Lachnoclostridium_5	Y11	0.003
Gemmata	Y6	0.002
Acidipila	Y7	0.002
Candidatus_Udaeobacter	Y6	0.001
Blastococcus	Y7	0
Microvirga	Y8	-0.001
Desulfobacterium_catecholicum_group	Y10	-0.001
Methylobacterium	Y6	-0.002
Dyadobacter	Y11	-0.002
Rhodocytophaga	Y9	-0.002
Paenibacillus	Y7	-0.003
Georgfuchsia	Y7	-0.003
Petrimonas	Y7	-0.003
Cephaloticoccus	Y6	-0.004
IS-44	Y6	-0.004
Actinotalea	Y10	-0.005
Promicromonospora	Y10	-0.005
Roseimarinus	Y8	-0.005
Bact-08	Y10	-0.005
Arenimonas	Y7	-0.006
Candidatus_Saccharimonas	Y10	-0.007
Pajaroellobacter	Y10	-0.007
Lachnotalea	Y8	-0.007
Tychonema_CCAP_1459-11B	Y6	-0.007
Staphylococcus	Y8	-0.007
Parafilimonas	Y7	-0.008
Lacunisphaera	Y7	-0.009
Ruminiclostridium_6	Y9	-0.009
Noviherbaspirillum	Y9	-0.01
UTBCD1	Y7	-0.012
Raoultibacter	Y9	-0.012
Fluviicola	Y11	-0.012
Anaerovorax	Y8	-0.013
Ruminococcaceae_NK4A214_group	Y7	-0.013
possible_genus_04	Y8	-0.013
Syntrophomonas	Y10	-0.014
Parabacteroides	Y11	-0.014
Anaerocolumna	Y7	-0.015
Azospira	Y10	-0.015
Rhodanobacter	Y11	-0.016
Pelagibacterium	Y11	-0.016
Lysobacter	Y8	-0.017
Leptothrix	Y10	-0.017
Pelotomaculum	Y6	-0.017
Promicromonospora	Y7	-0.018
Paenisporosarcina	Y8	-0.018
Labrys	Y10	-0.018
Christensenellaceae_R-7_group	Y9	-0.019
Methanomassiliicoccus	Y9	-0.019
Shinella	Y8	-0.019
Ruminococcaceae_UCG-013	Y7	-0.019
Luteimonas	Y10	-0.021
Methanoculleus	Y11	-0.021
Edaphobacter	Y7	-0.021
Diplosphaera	Y7	-0.021
Marinilactibacillus	Y11	-0.021
Nocardioides	Y6	-0.023
Desulfovibrio	Y8	-0.023
Lactococcus	Y6	-0.023
Ruminococcaceae_UCG-010	Y6	-0.024
ADurbBin063-1	Y7	-0.024
Geovibrio	Y7	-0.024
Pelomonas	Y10	-0.024
Caldicoprobacter	Y11	-0.024
Limnobacter	Y10	-0.024
Dongia	Y7	-0.025
Proteiniphilum	Y9	-0.025
Caulobacter	Y8	-0.025
Thauera	Y6	-0.025
Lacunisphaera	Y10	-0.026
Burkholderia-Caballeronia-Paraburkholderia	Y6	-0.026
Lactococcus	Y9	-0.026
Skermanella	Y9	-0.027
Bacteroides	Y11	-0.027
Phaselicystis	Y7	-0.027
Caenimonas	Y9	-0.027
Acinetobacter	Y9	-0.027
Massilia	Y10	-0.027
Pelomonas	Y6	-0.027
Pelagibacterium	Y6	-0.027
Elusimicrobium	Y7	-0.027
Thauera	Y11	-0.027
Domibacillus	Y8	-0.027
Subgroup_10	Y9	-0.028
Hydrogenispora	Y10	-0.028
Methanomassiliicoccus	Y11	-0.028
Chryseolinea	Y10	-0.028
Acidovorax	Y8	-0.028
Cellulomonas	Y7	-0.029
Anaerotruncus	Y11	-0.029
Magnetospirillum	Y8	-0.029
Blautia	Y8	-0.029
Sulfurospirillum	Y10	-0.029
Actinoplanes	Y9	-0.03
Ferruginibacter	Y6	-0.03
Hydrogenoanaerobacterium	Y9	-0.03
Fermentimonas	Y7	-0.031
Iamia	Y10	-0.031
Clostridium_sensu_stricto_13	Y9	-0.031
Ferruginibacter	Y7	-0.031
Parasegetibacter	Y9	-0.031
Polycyclovorans	Y6	-0.031
Granulicella	Y7	-0.031
Desulfosporosinus	Y9	-0.031
FFCH7168	Y9	-0.032
Roseomonas	Y6	-0.032
Friedmanniella	Y11	-0.032
Brenneria	Y8	-0.033
Phenylobacterium	Y9	-0.033
Mesorhizobium	Y8	-0.033
Brevundimonas	Y8	-0.033
Stenotrophobacter	Y9	-0.033
Aquicella	Y10	-0.033
Desulfomicrobium	Y11	-0.033
Jatrophihabitans	Y6	-0.034
Bact-08	Y8	-0.034
Pseudoxanthomonas	Y6	-0.035
Paracoccus	Y10	-0.035
Christensenellaceae_R-7_group	Y7	-0.036
Rhodomicrobium	Y7	-0.036
Methanobacterium	Y11	-0.036
Rubrobacter	Y9	-0.036
Methylobacterium	Y7	-0.036
Fluviicola	Y9	-0.036
Pseudorhodoferax	Y9	-0.036
Duganella	Y10	-0.036
Parvibaculum	Y7	-0.036
Treponema	Y9	-0.037
Chitinophaga	Y10	-0.037
Sporotomaculum	Y10	-0.037
Dinghuibacter	Y7	-0.037
Fluviicola	Y8	-0.037
Peredibacter	Y9	-0.037
Asticcacaulis	Y8	-0.038
Stenotrophomonas	Y9	-0.038
Solitalea	Y10	-0.038
Nitrospira	Y9	-0.039
Buchnera	Y9	-0.04
Eubacterium_coprostanoligenes_group	Y10	-0.04
Cephaloticoccus	Y7	-0.041
Erysipelothrix	Y7	-0.041
Ruminiclostridium_1	Y10	-0.042
Geobacter	Y10	-0.042
Sphingobium	Y6	-0.042
Lachnoclostridium_5	Y7	-0.042
Microvirga	Y9	-0.043
Meniscus	Y9	-0.043
Bauldia	Y8	-0.044
Solitalea	Y11	-0.044
Bradyrhizobium	Y9	-0.045
Vicinamibacter	Y10	-0.045
Actinophytocola	Y11	-0.045
Ramlibacter	Y10	-0.045
Actinotalea	Y8	-0.046
Elusimicrobium	Y11	-0.046
Eubacterium_coprostanoligenes_group	Y8	-0.046
Patulibacter	Y7	-0.046
Verticia	Y11	-0.046
Phaselicystis	Y6	-0.047
Agromyces	Y10	-0.047
Roseomonas	Y7	-0.047
Herbinix	Y11	-0.048
Acidovorax	Y6	-0.048
Ruminococcaceae_UCG-014	Y7	-0.048
Mucilaginibacter	Y8	-0.049
Anaerotruncus	Y7	-0.05
Azoarcus	Y8	-0.05
Buchnera	Y8	-0.05
Bradyrhizobium	Y6	-0.051
Solirubrobacter	Y6	-0.051
Acinetobacter	Y8	-0.051
Candidatus_Alysiosphaera	Y8	-0.051
Hirschia	Y9	-0.051
Steroidobacter	Y9	-0.052
Chthoniobacter	Y6	-0.053
Anaerovorax	Y6	-0.054
Sporobacter	Y10	-0.054
Pseudorhodoplanes	Y8	-0.054
Ilumatobacter	Y9	-0.054
Parafilimonas	Y10	-0.054
Gemmata	Y11	-0.054
Parafilimonas	Y11	-0.054
UTBCD1	Y10	-0.055
Sporichthya	Y6	-0.055
Haliangium	Y7	-0.056
UTBCD1	Y9	-0.056
Qipengyuania	Y9	-0.056
Roseobacter_clade_CHAB-I-5_lineage	Y6	-0.056
Mycobacterium	Y6	-0.057
Anaerovorax	Y11	-0.057
Propionivibrio	Y8	-0.057
Shinella	Y9	-0.057
Haloactinopolyspora	Y7	-0.057
Staphylococcus	Y10	-0.057
Ruminiclostridium_1	Y9	-0.058
Pseudoflavitalea	Y7	-0.058
Bacteroides	Y6	-0.059
Actinotalea	Y7	-0.059
Methanobacterium	Y9	-0.059
Conexibacter	Y6	-0.059
Oxalicibacterium	Y10	-0.06
bacterium_Ellin517	Y11	-0.061
Subgroup_10	Y8	-0.062
Lysobacter	Y11	-0.062
Gracilibacter	Y9	-0.062
Verticia	Y6	-0.062
Haliangium	Y6	-0.063
Rhodoplanes	Y10	-0.063
Candidatus_Saccharimonas	Y11	-0.063
Flavihumibacter	Y6	-0.063
Reyranella	Y9	-0.064
Raoultibacter	Y8	-0.064
Glycomyces	Y8	-0.064
Anaeromyxobacter	Y8	-0.064
IMCC26134	Y8	-0.064
Pseudolabrys	Y8	-0.065
Promicromonospora	Y9	-0.065
Parasegetibacter	Y10	-0.065
Roseimarinus	Y9	-0.065
Brenneria	Y9	-0.066
Skermanella	Y10	-0.066
Promicromonospora	Y11	-0.066
Methylobacterium	Y11	-0.066
Candidatus_Saccharimonas	Y8	-0.067
Adhaeribacter	Y10	-0.067
Ilumatobacter	Y10	-0.067
Microbacterium	Y10	-0.067
Aminobacter	Y11	-0.068
Luteibacter	Y7	-0.068
Staphylococcus	Y6	-0.068
Paenisporosarcina	Y6	-0.069
Mucilaginibacter	Y6	-0.069
Edaphobacter	Y8	-0.069
Pelotomaculum	Y7	-0.07
Georgfuchsia	Y8	-0.07
Asticcacaulis	Y10	-0.07
Clostridiales_bacterium_canine_oral_taxon_162	Y6	-0.07
Sedimentibacter	Y7	-0.071
Aminobacter	Y8	-0.071
Pelomonas	Y11	-0.071
Friedmanniella	Y7	-0.071
Pseudopedobacter	Y8	-0.071
Devosia	Y9	-0.072
Bacillus	Y11	-0.072
Macellibacteroides	Y10	-0.072
LNR_A2-18	Y8	-0.073
Lentimicrobium	Y10	-0.073
Sphingomonas	Y8	-0.074
Aridibacter	Y9	-0.074
Microlunatus	Y7	-0.074
Ferruginibacter	Y10	-0.074
Blautia	Y9	-0.074
Streptomyces	Y7	-0.075
MND1	Y9	-0.075
Opitutus	Y11	-0.075
Paludibacter	Y9	-0.075
Flindersiella	Y8	-0.075
Papillibacter	Y6	-0.076
Opitutus	Y10	-0.076
Oxobacter	Y6	-0.076
Propionivibrio	Y7	-0.076
Luteibacter	Y6	-0.076
Edaphobacter	Y6	-0.076
Olivibacter	Y7	-0.076
Clostridiales_bacterium_canine_oral_taxon_162	Y7	-0.076
Altererythrobacter	Y6	-0.077
Chitinophaga	Y7	-0.077
Bryobacter	Y9	-0.077
Sphingomonas	Y10	-0.077
Methanobrevibacter	Y11	-0.077
Candidatus_Solibacter	Y9	-0.077
Candidatus_Alysiosphaera	Y9	-0.077
Anaerocella	Y10	-0.077
Segetibacter	Y10	-0.077
Gracilibacter	Y11	-0.077
Roseobacter_clade_CHAB-I-5_lineage	Y9	-0.077
JGI_0001001-H03	Y9	-0.078
PAUC26f	Y10	-0.078
Roseobacter_clade_CHAB-I-5_lineage	Y11	-0.078
Dongia	Y9	-0.079
Nocardioides	Y7	-0.08
Ohtaekwangia	Y8	-0.08
Devosia	Y10	-0.08
Nonomuraea	Y6	-0.08
Amycolatopsis	Y10	-0.08
Duganella	Y7	-0.08
Nannocystis	Y10	-0.081
Bact-08	Y7	-0.082
Sporichthya	Y9	-0.082
Lentimicrobium	Y11	-0.083
Candidatus_Saccharimonas	Y9	-0.084
Candidatus_Entotheonella	Y9	-0.084
Oxobacter	Y7	-0.084
bacterium_Ellin517	Y7	-0.084
Marinobacter	Y11	-0.084
Haloactinopolyspora	Y10	-0.085
Bdellovibrio	Y9	-0.086
Aeromicrobium	Y10	-0.086
Ensifer	Y6	-0.086
Ensifer	Y10	-0.086
Cupriavidus	Y6	-0.086
Telmatospirillum	Y7	-0.086
Crossiella	Y10	-0.086
Lachnotalea	Y11	-0.086
Occallatibacter	Y6	-0.086
Parvibaculum	Y6	-0.086
Candidatus_Gigarickettsia	Y10	-0.086
Streptomyces	Y9	-0.087
Sphingobium	Y8	-0.087
Taibaiella	Y10	-0.087
Acidaminococcus	Y6	-0.087
Fusicatenibacter	Y11	-0.088
Candidatus_Gigarickettsia	Y6	-0.088
Buchnera	Y10	-0.089
Clostridiales_bacterium_canine_oral_taxon_162	Y8	-0.089
Acidipila	Y10	-0.089
Pedobacter	Y8	-0.09
UTCFX1	Y9	-0.09
iron-reducing_bacterium_enrichment_culture_clone_HN-HFO75	Y10	-0.09
Marinilactibacillus	Y10	-0.09
Pajaroellobacter	Y6	-0.091
Candidatus_Solibacter	Y7	-0.091
Actinoplanes	Y8	-0.091
Erysipelothrix	Y11	-0.091
Arenimonas	Y8	-0.092
Staphylococcus	Y7	-0.092
Azohydromonas	Y10	-0.093
Desulfosporosinus	Y11	-0.093
Variovorax	Y10	-0.094
Anaerosporomusa	Y8	-0.094
Noviherbaspirillum	Y10	-0.094
Cellvibrio	Y11	-0.094
Hirschia	Y10	-0.095
Pelagibacterium	Y7	-0.095
Blastococcus	Y6	-0.096
Segetibacter	Y6	-0.096
Aminobacter	Y10	-0.096
Paracoccus	Y11	-0.096
Clostridiales_bacterium_canine_oral_taxon_162	Y9	-0.096
Dongia	Y6	-0.097
Rhodoplanes	Y6	-0.097
Skermanella	Y8	-0.097
Anaerovorax	Y10	-0.097
Luteimonas	Y11	-0.097
Lachnoclostridium_5	Y6	-0.097
Segetibacter	Y8	-0.097
Aquicella	Y9	-0.097
Desulfitibacter	Y7	-0.097
Candidatus_Soleaferrea	Y8	-0.097
Roseimarinus	Y7	-0.097
Candidatus_Gigarickettsia	Y7	-0.097
Nordella	Y7	-0.098
Aeromicrobium	Y7	-0.098
Pseudonocardia	Y7	-0.098
Pseudoxanthomonas	Y7	-0.098
Oxalicibacterium	Y8	-0.098
Nocardioides	Y10	-0.099
Polycyclovorans	Y10	-0.099
Acidaminococcus	Y10	-0.099
Rhizobacter	Y8	-0.1
Phaselicystis	Y11	-0.1
ADurbBin063-1	Y6	-0.1
Mizugakiibacter	Y10	-0.1
Sphingobium	Y7	-0.101
Pleomorphomonas	Y8	-0.101
Ruminiclostridium_6	Y11	-0.101
Paracoccus	Y7	-0.101
Desulfopila	Y10	-0.102
Achromobacter	Y9	-0.103
Hyphomicrobium	Y9	-0.104
Gemmatirosa	Y10	-0.104
Ellin6055	Y10	-0.105
Methylobacterium	Y10	-0.105
Rhodanobacter	Y10	-0.105
Verticia	Y8	-0.105
Virgisporangium	Y6	-0.106
Pontibacter	Y10	-0.106
wb1-P19	Y6	-0.106
Ellin6067	Y10	-0.107
Flavobacterium	Y7	-0.107
Sedimentibacter	Y11	-0.107
Nitrosospira	Y8	-0.107
Propionivibrio	Y11	-0.107
Cellulomonas	Y8	-0.108
SWB02	Y9	-0.109
RB41	Y9	-0.11
Kribbella	Y10	-0.11
Opitutus	Y6	-0.11
Anaerotruncus	Y10	-0.11
Tardiphaga	Y11	-0.11
Sorangium	Y9	-0.111
Diplosphaera	Y6	-0.111
Acidibacter	Y6	-0.112
Papillibacter	Y11	-0.112
Stenotrophomonas	Y6	-0.112
Pseudoduganella	Y11	-0.113
Gracilibacter	Y8	-0.113
Chujaibacter	Y11	-0.113
Actinophytocola	Y7	-0.114
Methylobacterium	Y8	-0.114
Oscillibacter	Y11	-0.114
Trichococcus	Y11	-0.115
Haliangium	Y10	-0.116
Terrimonas	Y10	-0.116
Pseudonocardia	Y10	-0.116
Nonomuraea	Y8	-0.116
Candidatus_Koribacter	Y7	-0.116
Devosia	Y11	-0.117
Flavisolibacter	Y10	-0.117
Cupriavidus	Y7	-0.117
Flavihumibacter	Y7	-0.117
Anaerotruncus	Y9	-0.117
Diplosphaera	Y8	-0.117
Pedomicrobium	Y9	-0.118
Petrimonas	Y6	-0.118
Flindersiella	Y7	-0.118
Ferrovibrio	Y8	-0.118
Pseudofulvimonas	Y7	-0.118
Promicromonospora	Y8	-0.119
Pseudorhodoplanes	Y10	-0.119
Roseomonas	Y9	-0.119
Bact-08	Y11	-0.119
Methanobrevibacter	Y8	-0.12
Ellin6067	Y8	-0.12
Ensifer	Y11	-0.12
Achromobacter	Y8	-0.12
Trichococcus	Y8	-0.121
Allorhizobium-Neorhizobium-Pararhizobium-Rhizobium	Y9	-0.121
Roseimicrobium	Y8	-0.121
Nitrosospira	Y10	-0.121
Ruminococcaceae_UCG-014	Y10	-0.121
Macellibacteroides	Y6	-0.121
Candidatus_Entotheonella	Y10	-0.122
IMCC26134	Y7	-0.122
Terrimicrobium	Y10	-0.122
Ferrovibrio	Y11	-0.122
Roseimicrobium	Y6	-0.123
Rubellimicrobium	Y9	-0.123
Chujaibacter	Y10	-0.123
Uliginosibacterium	Y7	-0.123
Pseudofulvimonas	Y11	-0.123
Thioalkalispira	Y11	-0.123
Candidatus_Nitrososphaera	Y10	-0.124
Caldicoprobacter	Y10	-0.124
Sporosarcina	Y7	-0.126
Limnobacter	Y9	-0.126
Candidatus_Koribacter	Y10	-0.126
Ruminococcaceae_UCG-013	Y11	-0.126
UTCFX1	Y6	-0.127
IS-44	Y10	-0.127
Microlunatus	Y10	-0.127
Sporosarcina	Y6	-0.128
Tagaea	Y8	-0.128
Erysipelothrix	Y10	-0.128
Rhodocytophaga	Y8	-0.128
Hydrogenophaga	Y10	-0.128
Propionivibrio	Y6	-0.129
Anaeromyxobacter	Y10	-0.129
Achromobacter	Y10	-0.129
Methanomassiliicoccus	Y8	-0.13
Niastella	Y9	-0.13
Agromyces	Y11	-0.13
Dactylosporangium	Y7	-0.13
mle1-7	Y9	-0.131
Lachnoclostridium_5	Y10	-0.131
Clostridiales_bacterium_enrichment_culture_clone_06-1235251-76	Y10	-0.131
Methanosaeta	Y7	-0.132
Chitinophaga	Y11	-0.132
Cellulomonas	Y10	-0.132
Sulfurospirillum	Y8	-0.132
Ruminococcaceae_NK4A214_group	Y6	-0.133
Inquilinus	Y9	-0.133
Candidatus_Xiphinematobacter	Y6	-0.133
Vicinamibacter	Y11	-0.134
Pseudorhodoplanes	Y9	-0.134
Vicinamibacter	Y7	-0.135
Allorhizobium-Neorhizobium-Pararhizobium-Rhizobium	Y10	-0.135
Mucilaginibacter	Y7	-0.135
Cephaloticoccus	Y8	-0.135
Cephaloticoccus	Y10	-0.135
Tumebacillus	Y8	-0.135
Pseudonocardia	Y11	-0.136
Hyphomicrobium	Y8	-0.136
Inquilinus	Y8	-0.136
Crossiella	Y9	-0.136
Methanoculleus	Y6	-0.137
Candidatus_Solibacter	Y6	-0.137
Pleomorphomonas	Y10	-0.137
Microlunatus	Y11	-0.137
Roseomonas	Y8	-0.137
Staphylococcus	Y11	-0.137
Bdellovibrio	Y6	-0.138
Pelotomaculum	Y9	-0.138
Gracilibacter	Y10	-0.138
Acidipila	Y9	-0.138
Ohtaekwangia	Y11	-0.139
Desulfotomaculum	Y10	-0.139
wb1-P19	Y7	-0.139
Bacteroides	Y7	-0.14
Hydrogenispora	Y11	-0.14
Reyranella	Y11	-0.14
Blastocatella	Y10	-0.14
ADurbBin063-1	Y8	-0.14
Methylobacterium	Y9	-0.14
Occallatibacter	Y8	-0.14
Leptothrix	Y7	-0.141
Aminobacter	Y9	-0.141
Anaerocella	Y9	-0.141
Raoultibacter	Y10	-0.141
Ruminococcaceae_UCG-010	Y8	-0.141
Bdellovibrio	Y10	-0.142
Sedimentibacter	Y10	-0.142
Methylotenera	Y11	-0.142
LNR_A2-18	Y6	-0.143
Mycobacterium	Y9	-0.143
SWB02	Y10	-0.143
Brevundimonas	Y9	-0.143
Ruminococcaceae_UCG-010	Y10	-0.143
Syntrophaceticus	Y11	-0.143
Roseomonas	Y10	-0.143
AKYG587	Y11	-0.143
Allorhizobium-Neorhizobium-Pararhizobium-Rhizobium	Y7	-0.144
Ruminiclostridium_1	Y11	-0.144
Luteolibacter	Y9	-0.144
wb1-P19	Y11	-0.144
Azospira	Y9	-0.144
Reyranella	Y8	-0.145
Haliangium	Y9	-0.145
Aridibacter	Y10	-0.145
Petrimonas	Y10	-0.145
Peredibacter	Y11	-0.145
Hirschia	Y8	-0.146
OM27_clade	Y9	-0.146
Rhodobacter	Y6	-0.146
Carnobacterium	Y11	-0.147
Sphingobium	Y11	-0.147
Cupriavidus	Y9	-0.147
Desulfobulbus	Y11	-0.148
Niastella	Y10	-0.149
Geovibrio	Y6	-0.149
IMCC26134	Y9	-0.149
Thioalkalispira	Y7	-0.149
Iamia	Y6	-0.15
Lacunisphaera	Y11	-0.15
Phyllobacterium	Y11	-0.15
Taibaiella	Y8	-0.15
Candidatus_Nitrocosmicus	Y11	-0.15
Sphingoaurantiacus	Y9	-0.15
Rhodocytophaga	Y10	-0.15
Verticia	Y10	-0.15
Leptothrix	Y11	-0.151
Nonomuraea	Y11	-0.151
Georgfuchsia	Y11	-0.151
Cellulomonas	Y6	-0.152
Azoarcus	Y10	-0.152
Parabacteroides	Y6	-0.153
Massilia	Y11	-0.153
AKYG587	Y6	-0.153
LNR_A2-18	Y7	-0.154
Rhodocytophaga	Y6	-0.154
Pajaroellobacter	Y9	-0.155
Subgroup_10	Y10	-0.156
Iamia	Y11	-0.156
Ramlibacter	Y8	-0.156
Chryseolinea	Y11	-0.156
Limnobacter	Y11	-0.156
Rhodoplanes	Y9	-0.157
Pseudomonas	Y11	-0.157
Sorangium	Y11	-0.157
Castellaniella	Y10	-0.157
Phenylobacterium	Y8	-0.159
Nannocystis	Y6	-0.16
Anaerolinea	Y10	-0.16
Gemmata	Y8	-0.16
Steroidobacter	Y8	-0.161
Microbacterium	Y8	-0.161
Steroidobacter	Y10	-0.162
Bacteroides	Y10	-0.162
Hydrogenoanaerobacterium	Y11	-0.162
Hydrogenophaga	Y11	-0.162
Methylomicrobium	Y11	-0.162
Domibacillus	Y11	-0.162
Lysobacter	Y9	-0.163
Gemmatimonas	Y11	-0.163
possible_genus_04	Y11	-0.163
Allorhizobium-Neorhizobium-Pararhizobium-Rhizobium	Y11	-0.164
UTBCD1	Y8	-0.164
Tardiphaga	Y8	-0.164
Cupriavidus	Y10	-0.164
Haloactinopolyspora	Y8	-0.164
Methanobrevibacter	Y9	-0.165
Gemmata	Y7	-0.165
Azospira	Y8	-0.165
Oxobacter	Y10	-0.166
Marvinbryantia	Y11	-0.166
Methanoculleus	Y8	-0.167
Georgfuchsia	Y6	-0.167
Burkholderia-Caballeronia-Paraburkholderia	Y9	-0.167
Thiobacillus	Y7	-0.168
Haloactinopolyspora	Y11	-0.169
Inquilinus	Y11	-0.17
Bact-08	Y6	-0.17
Kribbella	Y7	-0.171
Actinotalea	Y9	-0.171
Luteolibacter	Y6	-0.171
Amycolatopsis	Y9	-0.171
Occallatibacter	Y9	-0.171
Methylomicrobium	Y7	-0.171
Lactococcus	Y8	-0.171
Ruminococcaceae_UCG-013	Y10	-0.171
Blastococcus	Y10	-0.172
bacterium_Ellin517	Y8	-0.172
Desulfovibrio	Y6	-0.173
Rhizobacter	Y6	-0.173
Ensifer	Y8	-0.173
Dyadobacter	Y6	-0.173
Azohydromonas	Y11	-0.173
Granulicella	Y9	-0.173
Phyllobacterium	Y10	-0.174
Bauldia	Y10	-0.174
Stenotrophomonas	Y8	-0.174
possible_genus_04	Y9	-0.174
Agromyces	Y8	-0.175
Ferrovibrio	Y10	-0.175
Pedobacter	Y10	-0.176
Desulfopila	Y11	-0.176
Phenylobacterium	Y6	-0.177
Ellin6055	Y8	-0.177
Pseudolabrys	Y10	-0.177
Pseudoxanthomonas	Y8	-0.177
Phaselicystis	Y9	-0.177
Sedimentibacter	Y9	-0.177
Terrimicrobium	Y11	-0.177
Dongia	Y10	-0.178
Desulfobacterium_catecholicum_group	Y7	-0.178
RB41	Y6	-0.179
Trichococcus	Y10	-0.179
Dactylosporangium	Y10	-0.179
Pseudorhodoferax	Y11	-0.179
Caenimonas	Y10	-0.18
Anaerolinea	Y11	-0.18
Ruminococcaceae_UCG-014	Y11	-0.18
Parvibaculum	Y11	-0.18
Papillibacter	Y9	-0.181
Methanosarcina	Y10	-0.181
Lysinibacillus	Y6	-0.181
Labrys	Y11	-0.182
Sulfurospirillum	Y6	-0.182
Inquilinus	Y10	-0.184
Candidatus_Xiphinematobacter	Y10	-0.184
Fusicatenibacter	Y10	-0.184
Roseimicrobium	Y9	-0.185
Acinetobacter	Y10	-0.185
Dysgonomonas	Y10	-0.186
Dysgonomonas	Y11	-0.186
Alkalibacter	Y6	-0.186
Desulfobulbus	Y7	-0.186
Acidaminococcus	Y9	-0.186
Tychonema_CCAP_1459-11B	Y10	-0.186
Pontibacter	Y11	-0.187
Roseburia	Y11	-0.187
Duganella	Y11	-0.187
Meniscus	Y10	-0.188
PAUC26f	Y8	-0.188
Peredibacter	Y10	-0.188
Candidatus_Solibacter	Y8	-0.19
iron-reducing_bacterium_enrichment_culture_clone_HN-HFO75	Y6	-0.19
Dinghuibacter	Y11	-0.19
Ellin6055	Y6	-0.191
Blastocatella	Y6	-0.191
mle1-7	Y6	-0.191
Carnobacterium	Y10	-0.191
Sphaerochaeta	Y9	-0.191
Candidatus_Soleaferrea	Y10	-0.191
Pelagibacterium	Y10	-0.191
Tumebacillus	Y6	-0.191
OM27_clade	Y10	-0.192
Taibaiella	Y11	-0.192
Tumebacillus	Y9	-0.192
wb1-P19	Y10	-0.192
Mesorhizobium	Y10	-0.194
Geodermatophilus	Y8	-0.194
Phyllobacterium	Y8	-0.195
Clostridiales_bacterium_enrichment_culture_clone_06-1235251-76	Y7	-0.195
Caldicoprobacter	Y8	-0.195
Brenneria	Y10	-0.196
Inquilinus	Y7	-0.196
Pseudoduganella	Y8	-0.196
JGI_0001001-H03	Y8	-0.196
Rickettsiella	Y6	-0.196
Christensenellaceae_R-7_group	Y6	-0.197
Paenibacillus	Y6	-0.197
Pseudomonas	Y6	-0.198
Bosea	Y9	-0.198
Methanosarcina	Y11	-0.198
Mucilaginibacter	Y10	-0.198
Nitrosospira	Y11	-0.198
Roseimarinus	Y6	-0.198
Ohtaekwangia	Y6	-0.199
Gaiella	Y10	-0.199
Tagaea	Y6	-0.199
Macellibacteroides	Y9	-0.199
Roseobacter_clade_CHAB-I-5_lineage	Y8	-0.2
Actinotalea	Y11	-0.201
Pseudoduganella	Y9	-0.201
Rubellimicrobium	Y10	-0.201
Luteolibacter	Y8	-0.202
Christensenellaceae_R-7_group	Y8	-0.203
Dongia	Y8	-0.203
Anaerocolumna	Y10	-0.203
Clostridium_sensu_stricto_13	Y7	-0.203
Nordella	Y10	-0.204
Variovorax	Y11	-0.204
Noviherbaspirillum	Y11	-0.204
Sulfurospirillum	Y11	-0.204
Blastococcus	Y9	-0.205
Gemmatimonas	Y8	-0.205
Ilumatobacter	Y8	-0.205
Tardiphaga	Y6	-0.205
Jatrophihabitans	Y9	-0.205
Oxalicibacterium	Y11	-0.205
IS-44	Y11	-0.207
Adhaeribacter	Y8	-0.208
Pajaroellobacter	Y11	-0.208
Friedmanniella	Y9	-0.208
Reyranella	Y6	-0.21
Terrimonas	Y8	-0.21
Acholeplasma	Y6	-0.21
Nonomuraea	Y9	-0.21
Gaiella	Y9	-0.211
Anaerofustis	Y7	-0.211
Pelomonas	Y8	-0.211
Pseudomonas	Y7	-0.212
Altererythrobacter	Y11	-0.212
Aquicella	Y6	-0.212
Flavobacterium	Y6	-0.212
Lysinibacillus	Y10	-0.212
Opitutus	Y9	-0.213
Roseomonas	Y11	-0.213
Patulibacter	Y10	-0.213
Rubrobacter	Y8	-0.214
Roseimicrobium	Y10	-0.214
Eubacterium_coprostanoligenes_group	Y9	-0.214
Niastella	Y11	-0.215
Pseudoxanthomonas	Y11	-0.215
Amycolatopsis	Y11	-0.215
Actinospica	Y9	-0.215
Pseudofulvimonas	Y9	-0.215
Pseudoduganella	Y7	-0.216
Blastocatella	Y9	-0.216
Candidatus_Xiphinematobacter	Y8	-0.216
Allorhizobium-Neorhizobium-Pararhizobium-Rhizobium	Y6	-0.217
Gaiella	Y6	-0.217
Novosphingobium	Y8	-0.217
Christensenellaceae_R-7_group	Y10	-0.217
OM27_clade	Y8	-0.217
CL500-29_marine_group	Y10	-0.217
Candidatus_Koribacter	Y6	-0.217
Streptomyces	Y8	-0.218
Nannocystis	Y9	-0.218
Meniscus	Y8	-0.219
Luteimonas	Y9	-0.219
Pseudomonas	Y10	-0.219
Gemmatimonas	Y6	-0.219
Lentimicrobium	Y9	-0.22
Trichococcus	Y9	-0.22
Altererythrobacter	Y9	-0.221
Bosea	Y6	-0.221
Mesorhizobium	Y11	-0.221
Desulfobacterium_catecholicum_group	Y11	-0.221
Pseudorhodoplanes	Y11	-0.221
Lachnotalea	Y9	-0.221
Tychonema_CCAP_1459-11B	Y8	-0.221
Variovorax	Y9	-0.222
Microvirga	Y10	-0.222
mle1-7	Y8	-0.222
Chitinophaga	Y8	-0.223
Paenisporosarcina	Y9	-0.223
Dokdonella	Y10	-0.223
Anaerocella	Y11	-0.223
Rubrobacter	Y6	-0.224
Friedmanniella	Y8	-0.224
Candidatus_Solibacter	Y10	-0.225
Methylotenera	Y6	-0.225
Ruminiclostridium_6	Y10	-0.225
Macellibacteroides	Y8	-0.225
Taibaiella	Y6	-0.226
Phaselicystis	Y8	-0.226
Labrys	Y6	-0.226
Crossiella	Y8	-0.226
possible_genus_04	Y7	-0.226
Buchnera	Y7	-0.226
Rickettsiella	Y11	-0.226
Solirubrobacter	Y9	-0.227
MND1	Y8	-0.228
Arcticibacter	Y11	-0.228
Stenotrophobacter	Y10	-0.228
Methanosarcina	Y9	-0.229
Luteolibacter	Y10	-0.229
Sphingopyxis	Y11	-0.229
Hydrogenoanaerobacterium	Y8	-0.229
Dactylosporangium	Y9	-0.229
Sporosarcina	Y9	-0.229
Devosia	Y6	-0.23
Bryobacter	Y10	-0.23
Oxobacter	Y8	-0.23
Caldicoprobacter	Y6	-0.231
Pseudofulvimonas	Y10	-0.231
Solirubrobacter	Y10	-0.232
Aeromicrobium	Y11	-0.232
CL500-29_marine_group	Y9	-0.232
Candidatus_Udaeobacter	Y10	-0.232
Sporomusa	Y6	-0.233
Labrys	Y8	-0.233
Phenylobacterium	Y10	-0.234
Brevundimonas	Y6	-0.234
Sorangium	Y8	-0.234
Christensenellaceae_R-7_group	Y11	-0.236
Mesorhizobium	Y6	-0.236
UTBCD1	Y6	-0.236
Ramlibacter	Y11	-0.236
Nitrospira	Y8	-0.237
Treponema	Y8	-0.237
Bradyrhizobium	Y10	-0.237
Arenimonas	Y6	-0.237
Candidatus_Entotheonella	Y6	-0.237
Ruminococcaceae_NK4A214_group	Y8	-0.237
Anaerofustis	Y8	-0.237
Actinoplanes	Y6	-0.238
Crossiella	Y11	-0.238
Iamia	Y8	-0.239
Mycobacterium	Y10	-0.239
Dokdonella	Y6	-0.24
Sorangium	Y7	-0.24
Patulibacter	Y11	-0.24
Altererythrobacter	Y8	-0.241
Flavitalea	Y8	-0.241
Adhaeribacter	Y6	-0.241
Gemmatirosa	Y11	-0.241
Ilumatobacter	Y6	-0.242
Crossiella	Y7	-0.242
Pseudopedobacter	Y6	-0.242
Pseudopedobacter	Y9	-0.242
Haliangium	Y8	-0.243
Rubrobacter	Y10	-0.243
Achromobacter	Y11	-0.244
Azospira	Y11	-0.244
Lactococcus	Y11	-0.244
Leptothrix	Y8	-0.245
Chthoniobacter	Y10	-0.245
Paludibacter	Y6	-0.245
Bryobacter	Y6	-0.246
Altererythrobacter	Y10	-0.246
Caulobacter	Y10	-0.246
Amycolatopsis	Y7	-0.246
Conexibacter	Y10	-0.246
Petrimonas	Y9	-0.246
RB41	Y10	-0.247
Candidatus_Gigarickettsia	Y11	-0.247
Acinetobacter	Y6	-0.249
Rhizobacter	Y10	-0.249
Rhizobacter	Y11	-0.249
Dysgonomonas	Y6	-0.25
Terrimonas	Y6	-0.25
Devosia	Y8	-0.25
Nocardioides	Y9	-0.25
Virgisporangium	Y9	-0.25
Bdellovibrio	Y8	-0.251
Hyphomicrobium	Y10	-0.251
Thiobacillus	Y11	-0.252
OM27_clade	Y6	-0.252
Sphaerochaeta	Y6	-0.252
Fluviicola	Y6	-0.252
Olivibacter	Y9	-0.252
Oscillibacter	Y8	-0.253
Nitrospira	Y10	-0.254
Acidibacter	Y10	-0.255
UTCFX1	Y10	-0.256
MND1	Y11	-0.257
Agromyces	Y9	-0.257
Qipengyuania	Y8	-0.257
PAUC26f	Y9	-0.257
Paludibacter	Y10	-0.257
Marinobacter	Y10	-0.257
SWB02	Y11	-0.258
Alkalibacter	Y9	-0.258
Pedomicrobium	Y6	-0.259
Pseudorhodoferax	Y10	-0.26
Blastococcus	Y8	-0.261
Nordella	Y9	-0.261
Sphingopyxis	Y10	-0.261
Proteiniclasticum	Y6	-0.261
Bosea	Y8	-0.262
Edaphobacter	Y10	-0.262
Nitrospira	Y6	-0.263
Pedomicrobium	Y8	-0.263
Lactobacillus	Y11	-0.263
Desulfotomaculum	Y6	-0.263
Clostridiales_bacterium_enrichment_culture_clone_06-1235251-76	Y11	-0.263
Magnetospirillum	Y11	-0.263
Flavitalea	Y10	-0.264
Nocardioides	Y11	-0.264
Steroidobacter	Y6	-0.265
Rhodomicrobium	Y9	-0.265
Arcticibacter	Y10	-0.265
Sphingobacterium	Y10	-0.265
Tagaea	Y10	-0.266
Dokdonella	Y8	-0.267
Acidipila	Y11	-0.267
Brenneria	Y6	-0.268
Gracilibacter	Y6	-0.268
Qipengyuania	Y6	-0.268
JGI_0001001-H03	Y6	-0.269
Granulicella	Y10	-0.269
Proteiniphilum	Y7	-0.27
Nordella	Y8	-0.27
Aridibacter	Y6	-0.27
Desulfotomaculum	Y11	-0.27
Bradyrhizobium	Y8	-0.271
Nannocystis	Y8	-0.271
Hydrogenoanaerobacterium	Y6	-0.272
Petrimonas	Y11	-0.272
Acidibacter	Y8	-0.273
Pleomorphomonas	Y6	-0.273
Mesorhizobium	Y9	-0.273
Jatrophihabitans	Y10	-0.273
Qipengyuania	Y10	-0.273
Parabacteroides	Y9	-0.274
Caldicoprobacter	Y9	-0.274
Streptomyces	Y11	-0.275
Raoultibacter	Y7	-0.275
Aquicella	Y11	-0.275
Azospira	Y6	-0.275
Hydrogenispora	Y7	-0.277
Sphingomonas	Y11	-0.277
Caenimonas	Y8	-0.278
Hyphomicrobium	Y11	-0.278
Paenisporosarcina	Y11	-0.278
UTCFX1	Y8	-0.278
Magnetospirillum	Y6	-0.278
Marinilactibacillus	Y6	-0.278
Methanobacterium	Y7	-0.279
Conexibacter	Y9	-0.279
Nonomuraea	Y10	-0.279
Eubacterium_coprostanoligenes_group	Y6	-0.28
Rhodomicrobium	Y10	-0.282
Hirschia	Y6	-0.282
Aeromicrobium	Y9	-0.283
Arenimonas	Y11	-0.283
Anaerofustis	Y9	-0.283
Burkholderia-Caballeronia-Paraburkholderia	Y10	-0.283
Pedomicrobium	Y10	-0.284
Novosphingobium	Y10	-0.285
Parafilimonas	Y6	-0.285
Mycobacterium	Y11	-0.286
Candidatus_Soleaferrea	Y6	-0.286
Bradyrhizobium	Y11	-0.287
Domibacillus	Y6	-0.287
Ensifer	Y9	-0.288
Methanobrevibacter	Y7	-0.289
Bacillus	Y10	-0.29
Haliangium	Y11	-0.29
Kribbella	Y11	-0.29
Bdellovibrio	Y11	-0.29
Azoarcus	Y11	-0.29
Edaphobacter	Y11	-0.29
Streptomyces	Y10	-0.291
Sporichthya	Y8	-0.291
Sporichthya	Y10	-0.291
Skermanella	Y6	-0.292
Pseudoflavitalea	Y11	-0.292
PAUC26f	Y11	-0.292
Pseudorhodoferax	Y6	-0.292
Marinobacter	Y9	-0.292
Pelospora	Y7	-0.293
Rhodobacter	Y9	-0.293
Treponema	Y10	-0.294
Syntrophaceticus	Y7	-0.294
Leptothrix	Y9	-0.295
Burkholderia-Caballeronia-Paraburkholderia	Y8	-0.295
Methanomassiliicoccus	Y6	-0.296
Methanosarcina	Y8	-0.296
Sphingomonas	Y6	-0.297
Pajaroellobacter	Y8	-0.297
Flavisolibacter	Y11	-0.297
Shinella	Y6	-0.297
Rubellimicrobium	Y11	-0.297
Fermentimonas	Y6	-0.298
Rubellimicrobium	Y6	-0.298
Labrys	Y9	-0.298
Hirschia	Y11	-0.3
Polycyclovorans	Y9	-0.3
Actinospica	Y10	-0.3
MND1	Y6	-0.301
Nocardioides	Y8	-0.301
Bauldia	Y11	-0.301
Dactylosporangium	Y11	-0.301
Candidatus_Alysiosphaera	Y10	-0.302
Actinoplanes	Y10	-0.302
Pleomorphomonas	Y11	-0.302
Terrimicrobium	Y9	-0.302
IS-44	Y8	-0.303
Magnetospirillum	Y9	-0.304
Aeromicrobium	Y8	-0.305
Sedimentibacter	Y8	-0.305
Desulfopila	Y6	-0.305
Candidatus_Entotheonella	Y8	-0.306
Lactobacillus	Y10	-0.306
Cellulomonas	Y11	-0.306
Desulfomicrobium	Y7	-0.306
Steroidobacter	Y11	-0.307
Dinghuibacter	Y6	-0.307
Stenotrophobacter	Y6	-0.308
Glycomyces	Y7	-0.308
Sporobacter	Y7	-0.31
Novosphingobium	Y11	-0.31
Ilumatobacter	Y11	-0.31
Blautia	Y11	-0.31
Parabacteroides	Y10	-0.311
Caulobacter	Y11	-0.311
Cupriavidus	Y11	-0.311
Lachnospiraceae_NK4A136_group	Y11	-0.311
Marinobacter	Y6	-0.311
Stenotrophomonas	Y10	-0.312
Parvibaculum	Y10	-0.312
Hydrogenoanaerobacterium	Y10	-0.314
Massilia	Y6	-0.315
Adhaeribacter	Y11	-0.315
Pelagibacterium	Y9	-0.315
Candidatus_Xiphinematobacter	Y11	-0.315
Buchnera	Y11	-0.315
bacterium_Ellin517	Y9	-0.315
Aquicella	Y8	-0.316
Acidaminococcus	Y8	-0.316
Meniscus	Y6	-0.317
Mycobacterium	Y8	-0.318
Thauera	Y7	-0.318
Ruminococcaceae_NK4A214_group	Y10	-0.319
Candidatus_Udaeobacter	Y9	-0.32
Desulfobacterium_catecholicum_group	Y6	-0.321
Parasegetibacter	Y11	-0.321
Duganella	Y6	-0.321
Flaviaesturariibacter	Y8	-0.321
Mizugakiibacter	Y6	-0.322
Flavihumibacter	Y9	-0.323
Glycomyces	Y10	-0.323
Desulfosporosinus	Y6	-0.323
Microbacterium	Y9	-0.323
Sphingoaurantiacus	Y10	-0.323
Sporobacter	Y11	-0.324
PAUC26f	Y6	-0.324
Sporichthya	Y11	-0.324
Caenimonas	Y6	-0.325
Phenylobacterium	Y11	-0.327
OM27_clade	Y11	-0.327
Methylomicrobium	Y6	-0.327
Sporotomaculum	Y6	-0.328
Pedobacter	Y11	-0.328
Dethiobacter	Y7	-0.328
AKYG587	Y10	-0.33
Rhodoplanes	Y11	-0.331
Paludibacter	Y8	-0.332
Desulfobulbus	Y6	-0.332
Virgisporangium	Y11	-0.333
Lysobacter	Y6	-0.335
Subgroup_10	Y11	-0.335
Hyphomicrobium	Y6	-0.335
Roseburia	Y10	-0.335
Thiobacillus	Y6	-0.336
Macellibacteroides	Y11	-0.336
Cephaloticoccus	Y11	-0.337
Marvinbryantia	Y10	-0.337
Brenneria	Y11	-0.338
Bryobacter	Y8	-0.339
Aridibacter	Y11	-0.339
Glycomyces	Y11	-0.339
Acidaminococcus	Y11	-0.339
Pseudolabrys	Y11	-0.34
Ferruginibacter	Y8	-0.34
Tychonema_CCAP_1459-11B	Y11	-0.34
Verticia	Y9	-0.341
Rhodoplanes	Y8	-0.342
Luteolibacter	Y11	-0.342
Desulfovirga	Y7	-0.344
Acidibacter	Y11	-0.345
Candidatus_Alysiosphaera	Y6	-0.345
Burkholderia-Caballeronia-Paraburkholderia	Y11	-0.345
Nannocystis	Y11	-0.346
Novosphingobium	Y6	-0.347
FFCH7168	Y10	-0.347
Blautia	Y10	-0.347
Rhodobacter	Y11	-0.347
Geodermatophilus	Y6	-0.348
Roseimicrobium	Y11	-0.349
Geodermatophilus	Y10	-0.349
Microvirga	Y6	-0.35
Pseudonocardia	Y9	-0.352
Acinetobacter	Y11	-0.352
Rhodobacter	Y10	-0.352
Blastococcus	Y11	-0.353
FFCH7168	Y11	-0.353
Candidatus_Koribacter	Y11	-0.353
Dongia	Y11	-0.354
Dokdonella	Y11	-0.354
Elusimicrobium	Y6	-0.354
Jatrophihabitans	Y8	-0.354
Papillibacter	Y8	-0.355
Geobacter	Y11	-0.355
Noviherbaspirillum	Y6	-0.355
Chthoniobacter	Y9	-0.356
Kribbella	Y9	-0.357
Vicinamibacter	Y9	-0.357
Oxobacter	Y11	-0.357
Sphingoaurantiacus	Y6	-0.357
Opitutus	Y8	-0.359
Paenisporosarcina	Y10	-0.359
Limnobacter	Y6	-0.359
Polycyclovorans	Y8	-0.359
Blastocatella	Y8	-0.361
Aminobacter	Y6	-0.362
FFCH7168	Y6	-0.362
Thioalkalispira	Y6	-0.362
Ellin6055	Y11	-0.363
Amycolatopsis	Y8	-0.363
Ellin6067	Y11	-0.365
Pseudoflavitalea	Y9	-0.365
Nordella	Y11	-0.366
Roseburia	Y6	-0.366
Patulibacter	Y8	-0.366
Treponema	Y6	-0.368
Blastocatella	Y11	-0.369
RB41	Y8	-0.371
Iamia	Y9	-0.371
Aridibacter	Y8	-0.371
Gemmata	Y9	-0.371
Gaiella	Y11	-0.372
Candidatus_Nitrocosmicus	Y9	-0.372
Geodermatophilus	Y11	-0.373
Solirubrobacter	Y8	-0.374
Oxalicibacterium	Y6	-0.374
Lactococcus	Y10	-0.374
Agromyces	Y6	-0.375
ADurbBin063-1	Y10	-0.375
Virgisporangium	Y10	-0.375
Skermanella	Y11	-0.376
Acidipila	Y8	-0.376
Niastella	Y8	-0.379
Sphingopyxis	Y6	-0.379
Methanosarcina	Y6	-0.38
mle1-7	Y10	-0.38
Syntrophomonas	Y6	-0.381
Candidatus_Nitrososphaera	Y6	-0.381
Oscillibacter	Y10	-0.381
Bauldia	Y6	-0.382
Stenotrophobacter	Y11	-0.382
Conexibacter	Y11	-0.382
Pseudolabrys	Y6	-0.383
Luteimonas	Y8	-0.383
Conexibacter	Y8	-0.384
Rhodocytophaga	Y11	-0.384
Pseudorhodoplanes	Y6	-0.385
SWB02	Y6	-0.386
Ramlibacter	Y6	-0.386
Candidatus_Entotheonella	Y11	-0.386
UTBCD1	Y11	-0.386
Geobacter	Y6	-0.391
Lacunisphaera	Y9	-0.391
Microlunatus	Y9	-0.391
Clostridiales_bacterium_canine_oral_taxon_162	Y10	-0.391
Microvirga	Y11	-0.392
Parvibaculum	Y9	-0.392
Lacunisphaera	Y8	-0.393
Actinoplanes	Y11	-0.393
Flavitalea	Y6	-0.394
Candidatus_Saccharimonas	Y6	-0.395
Stenotrophobacter	Y8	-0.395
Rhodomicrobium	Y8	-0.396
Sporomusa	Y10	-0.396
Sphingoaurantiacus	Y11	-0.396
Caenimonas	Y11	-0.397
Paracoccus	Y6	-0.397
Ferrovibrio	Y6	-0.398
Sphingobacterium	Y11	-0.398
Arcticibacter	Y6	-0.399
Caulobacter	Y6	-0.399
Blautia	Y6	-0.399
Gaiella	Y8	-0.4
Pseudoxanthomonas	Y9	-0.4
Subgroup_10	Y6	-0.401
Mucilaginibacter	Y11	-0.401
Chujaibacter	Y6	-0.401
Anaeromyxobacter	Y6	-0.402
Achromobacter	Y6	-0.402
Asticcacaulis	Y6	-0.403

## Sheet: Physical and mechanical propert
Supplemental Tables S4 Spearman correlations between endophytic bacteria of the heartwood and the physical and mechanical properties of the heartwood
Note: * Correlation is significant at the p < 0.05 level; ** Correlation is significant at the p < 0.01 level.
Genue	Indicators	r
Luteibacter	Y15	-0.704**
Brenneria	Y23	0.669**
Phenylobacterium	Y13	-0.657**
Microlunatus	Y13	-0.653**
Streptomyces	Y13	-0.65**
Geodermatophilus	Y16	-0.65**
Pseudonocardia	Y13	-0.646**
Luteibacter	Y12	-0.63**
Phenylobacterium	Y16	-0.624**
OM27_clade	Y16	-0.617**
OM27_clade	Y13	-0.606**
Hyphomicrobium	Y16	-0.604**
Hyphomicrobium	Y13	-0.594**
Streptomyces	Y16	-0.592**
Bradyrhizobium	Y13	-0.589**
Phaselicystis	Y16	-0.589**
Phaselicystis	Y13	-0.587**
Methanobacterium	Y15	-0.581**
iron-reducing_bacterium_enrichment_culture_clone_HN-HFO75	Y22	-0.581**
Anaerovorax	Y21	-0.576**
Brenneria	Y21	0.575**
Methylobacterium	Y16	-0.574**
Labrys	Y16	-0.572**
Iamia	Y16	-0.566**
Altererythrobacter	Y13	-0.565**
Geovibrio	Y23	-0.562**
Gaiella	Y16	-0.56**
Methanobacterium	Y14	-0.559**
Blastococcus	Y16	-0.559**
Altererythrobacter	Y16	-0.558**
Nocardioides	Y16	-0.558**
Proteiniphilum	Y21	-0.557**
Opitutus	Y13	-0.557**
Nonomuraea	Y13	-0.555**
Anaerotruncus	Y20	0.55**
Labrys	Y13	-0.547**
Niastella	Y13	-0.545**
Blastococcus	Y13	-0.544**
Pseudonocardia	Y16	-0.541**
JGI_0001001-H03	Y16	-0.541**
Noviherbaspirillum	Y21	0.541**
Actinophytocola	Y13	-0.538**
Leptothrix	Y13	-0.537**
Nordella	Y13	-0.534**
Brevundimonas	Y13	-0.533**
Nannocystis	Y16	-0.533**
Mycobacterium	Y13	-0.531**
Haliangium	Y16	-0.531**
Bdellovibrio	Y16	-0.531**
Iamia	Y13	-0.53**
Vicinamibacter	Y13	-0.529**
Kribbella	Y13	-0.528**
Geodermatophilus	Y13	-0.528**
iron-reducing_bacterium_enrichment_culture_clone_HN-HFO75	Y21	-0.526**
Rhodomicrobium	Y22	0.526**
SWB02	Y16	-0.524**
Patulibacter	Y13	-0.524**
Acetonema	Y12	-0.521**
Virgisporangium	Y13	-0.52**
Aeromicrobium	Y16	-0.519**
IS-44	Y13	-0.517**
Chujaibacter	Y15	-0.517**
Patulibacter	Y16	-0.516**
IMCC26134	Y13	-0.515*
Methylobacter	Y15	-0.513*
Ferrovibrio	Y21	0.512*
Methanobacterium	Y12	-0.511*
Candidatus_Udaeobacter	Y16	-0.511*
Anaerotruncus	Y18	0.511*
Aquicella	Y16	-0.51*
Methylobacter	Y12	-0.508*
Massilia	Y21	0.508*
Nocardioides	Y13	-0.507*
Methylobacterium	Y13	-0.506*
Microlunatus	Y16	-0.506*
Phyllobacterium	Y21	0.506*
Phyllobacterium	Y13	-0.504*
Conexibacter	Y13	-0.5*
Acetonema	Y15	-0.497*
Roseomonas	Y16	-0.497*
Sporichthya	Y16	-0.497*
Anaerotruncus	Y19	0.497*
Bdellovibrio	Y13	-0.496*
CL500-29_marine_group	Y15	0.496*
Aeromicrobium	Y13	-0.495*
SWB02	Y13	-0.495*
Luteibacter	Y14	-0.495*
Roseimicrobium	Y13	-0.494*
IMCC26134	Y16	-0.493*
Mycobacterium	Y16	-0.492*
Pedomicrobium	Y16	-0.491*
Clostridium_sensu_stricto_13	Y20	-0.491*
Brevundimonas	Y16	-0.49*
Conexibacter	Y16	-0.487*
Marvinbryantia	Y22	-0.487*
Kribbella	Y16	-0.486*
Candidatus_Nitrocosmicus	Y23	0.486*
Acidibacter	Y13	-0.485*
Bradyrhizobium	Y16	-0.484*
Taibaiella	Y13	-0.484*
Opitutus	Y16	-0.484*
Microbacterium	Y13	-0.484*
Lachnospiraceae_NK4A136_group	Y22	-0.484*
Gaiella	Y13	-0.483*
Methanobrevibacter	Y12	0.483*
Novosphingobium	Y13	-0.482*
Novosphingobium	Y16	-0.482*
Desulfovirga	Y23	-0.482*
Microbacterium	Y16	-0.482*
Rhodomicrobium	Y13	-0.481*
Dongia	Y13	-0.48*
Rubellimicrobium	Y21	0.48*
Nannocystis	Y13	-0.479*
Bacillus	Y21	0.479*
Actinotalea	Y21	-0.477*
Virgisporangium	Y16	-0.477*
Anaerovorax	Y13	0.477*
Dysgonomonas	Y21	0.477*
Haliangium	Y13	-0.476*
Allorhizobium-Neorhizobium-Pararhizobium-Rhizobium	Y14	-0.476*
Sedimentibacter	Y16	-0.476*
JGI_0001001-H03	Y13	-0.476*
Eubacterium_coprostanoligenes_group	Y16	-0.476*
Crossiella	Y16	-0.475*
Syntrophaceticus	Y23	-0.475*
Variovorax	Y23	0.475*
Phyllobacterium	Y23	0.474*
Ensifer	Y19	0.474*
Reyranella	Y16	-0.473*
Luteibacter	Y17	-0.472*
Achromobacter	Y21	0.472*
Pseudonocardia	Y22	0.471*
Aminobacter	Y19	0.47*
Dactylosporangium	Y13	-0.469*
Papillibacter	Y12	0.469*
Taibaiella	Y16	-0.468*
Mizugakiibacter	Y15	-0.468*
Jatrophihabitans	Y16	-0.467*
Dysgonomonas	Y23	0.467*
Nonomuraea	Y16	-0.466*
Burkholderia-Caballeronia-Paraburkholderia	Y16	-0.466*
Actinospica	Y16	-0.466*
Massilia	Y23	0.465*
Dongia	Y16	-0.464*
Candidatus_Udaeobacter	Y13	-0.462*
Crossiella	Y13	-0.462*
Paracoccus	Y16	-0.462*
Methanobrevibacter	Y15	0.462*
Nordella	Y16	-0.461*
Acinetobacter	Y16	-0.461*
Clostridium_sensu_stricto_13	Y19	-0.46*
Devosia	Y13	-0.459*
Mizugakiibacter	Y12	-0.459*
Burkholderia-Caballeronia-Paraburkholderia	Y13	-0.458*
Paenisporosarcina	Y13	-0.457*
Devosia	Y21	0.457*
Variovorax	Y21	0.457*
Pedomicrobium	Y13	-0.456*
Ruminiclostridium_1	Y21	-0.456*
Clostridium_sensu_stricto_13	Y18	-0.456*
Bradyrhizobium	Y21	0.455*
Dysgonomonas	Y19	0.454*
Dysgonomonas	Y20	0.454*
Azohydromonas	Y16	-0.453*
Variovorax	Y13	-0.452*
Paenibacillus	Y19	0.452*
Acidibacter	Y16	-0.451*
Vicinamibacter	Y12	0.451*
Niastella	Y21	0.451*
Reyranella	Y13	-0.45*
Ensifer	Y20	0.45*
Aminobacter	Y20	0.45*
Flavihumibacter	Y19	0.45*
Inquilinus	Y13	-0.449*
Candidatus_Solibacter	Y16	-0.448*
Novosphingobium	Y21	0.448*
Bauldia	Y16	-0.446*
IS-44	Y16	-0.445*
Candidatus_Solibacter	Y13	-0.443*
Oxalicibacterium	Y21	0.443*
Niastella	Y16	-0.441*
Aquicella	Y13	-0.441*
Chujaibacter	Y12	-0.441*
Dactylosporangium	Y22	0.439*
Flavihumibacter	Y20	0.438*
Candidatus_Saccharimonas	Y21	-0.437*
Sporosarcina	Y13	-0.437*
Mesorhizobium	Y13	-0.436*
Syntrophomonas	Y14	-0.436*
possible_genus_04	Y13	-0.435*
Aminobacter	Y18	0.435*
SWB02	Y21	0.434*
Niastella	Y23	0.434*
Leptothrix	Y16	-0.433*
Actinophytocola	Y22	0.433*
Agromyces	Y19	0.433*
Flindersiella	Y22	0.432*
Devosia	Y16	-0.431*
Actinotalea	Y23	-0.431*
Rubellimicrobium	Y13	-0.431*
Acidipila	Y12	0.431*
Paenisporosarcina	Y16	-0.43*
Cephaloticoccus	Y13	-0.43*
Dactylosporangium	Y16	-0.43*
Roseomonas	Y13	-0.429*
Solirubrobacter	Y16	-0.428*
Roseimicrobium	Y23	0.428*
Paracoccus	Y14	-0.427*
Phyllobacterium	Y22	0.427*
Anaerotruncus	Y22	0.427*
Chthoniobacter	Y16	-0.426*
Hydrogenophaga	Y22	-0.424*
Devosia	Y23	0.424*
Solirubrobacter	Y13	-0.423*
Paracoccus	Y17	-0.423*
Fluviicola	Y23	0.423*
Achromobacter	Y23	0.423*
Methanobrevibacter	Y18	-0.422*
Blastocatella	Y16	-0.421*
Hirschia	Y16	-0.419*
Sporichthya	Y13	-0.419*
Pseudorhodoplanes	Y21	0.419*
Methanobrevibacter	Y21	-0.418*
Pelomonas	Y13	-0.417*
Azohydromonas	Y13	-0.417*
Bradyrhizobium	Y23	0.417*
Candidatus_Nitrososphaera	Y20	0.417*
Ensifer	Y23	0.417*
Lactobacillus	Y22	-0.416*
Eubacterium_coprostanoligenes_group	Y13	-0.416*
AKYG587	Y21	-0.416*
Actinophytocola	Y16	-0.415*
Cephaloticoccus	Y21	0.415*
Proteiniphilum	Y23	-0.414*
Luteimonas	Y13	-0.413*
MND1	Y16	-0.413*
Tumebacillus	Y13	-0.413*
Ruminococcaceae_UCG-013	Y22	-0.413*
Blastocatella	Y12	0.413*
Blastocatella	Y15	0.413*
Ramlibacter	Y21	0.413*
Syntrophaceticus	Y19	-0.412*
Papillibacter	Y15	0.412*
Syntrophomonas	Y17	-0.411*
Jatrophihabitans	Y13	-0.411*
Pajaroellobacter	Y16	-0.41*
Bryobacter	Y15	0.41*
Rubellimicrobium	Y16	-0.408*
Syntrophaceticus	Y20	-0.407*
Occallatibacter	Y13	-0.407*
Cupriavidus	Y20	0.407*
ADurbBin063-1	Y21	-0.406*
Nitrospira	Y16	-0.405*
Brenneria	Y20	0.405*
Novosphingobium	Y23	0.405*
Rhodomicrobium	Y23	0.404
Ensifer	Y18	0.403
Niastella	Y22	0.402
Vicinamibacter	Y22	0.4
Oxalicibacterium	Y23	0.399
Steroidobacter	Y21	0.398
Desulfovibrio	Y21	0.398
CL500-29_marine_group	Y12	0.392
Anaerosporomusa	Y21	0.392
Herbinix	Y19	0.391
Brenneria	Y19	0.39
Methylomicrobium	Y13	0.39
Olivibacter	Y23	0.388
Candidatus_Entotheonella	Y15	0.387
Paenibacillus	Y20	0.384
Opitutus	Y21	0.384
Aminobacter	Y21	0.384
Roseimicrobium	Y21	0.383
Pseudonocardia	Y12	0.382
Fluviicola	Y21	0.382
Pseudorhodoferax	Y21	0.382
Qipengyuania	Y21	0.381
Agromyces	Y20	0.38
Nordella	Y21	0.377
Sphingoaurantiacus	Y21	0.377
Clostridiales_bacterium_canine_oral_taxon_162	Y19	0.377
Olivibacter	Y17	0.376
Cupriavidus	Y19	0.375
Acidipila	Y15	0.375
Ohtaekwangia	Y21	0.374
Hyphomicrobium	Y21	0.374
Desulfobulbus	Y13	0.374
Flaviaesturariibacter	Y17	0.373
Marinilactibacillus	Y23	0.373
Anaerotruncus	Y21	0.372
Rhodomicrobium	Y19	0.37
Variovorax	Y22	0.37
MND1	Y21	0.369
Rhodomicrobium	Y18	0.368
Methylotenera	Y21	0.368
Pseudoflavitalea	Y15	0.367
UTCFX1	Y15	0.367
Pseudopedobacter	Y18	0.367
Desulfovibrio	Y19	0.366
Candidatus_Nitrocosmicus	Y15	0.366
OM27_clade	Y21	0.366
Segetibacter	Y21	0.365
Sphingomonas	Y21	0.364
Herbinix	Y20	0.362
Flavihumibacter	Y18	0.361
Chthoniobacter	Y15	0.36
Ensifer	Y21	0.36
Candidatus_Nitrocosmicus	Y21	0.36
Methylobacter	Y13	0.36
Clostridiales_bacterium_canine_oral_taxon_162	Y18	0.36
Cupriavidus	Y23	0.358
Rhodomicrobium	Y20	0.357
Vicinamibacter	Y15	0.354
Ferrovibrio	Y23	0.354
Nordella	Y15	0.353
Candidatus_Entotheonella	Y12	0.353
Caenimonas	Y15	0.353
Agromyces	Y18	0.353
Pelomonas	Y21	0.353
Phyllobacterium	Y18	0.352
Acidibacter	Y21	0.351
Ruminiclostridium_6	Y13	0.351
Hydrogenoanaerobacterium	Y15	0.351
Geobacter	Y13	0.35
Sporosarcina	Y18	0.35
Marinilactibacillus	Y21	0.35
Rhodomicrobium	Y12	0.349
Buchnera	Y22	0.349
Actinophytocola	Y21	0.348
Candidatus_Nitrocosmicus	Y17	0.348
Labrys	Y19	0.348
Virgisporangium	Y21	0.347
Aridibacter	Y17	0.345
Azohydromonas	Y21	0.345
possible_genus_04	Y21	0.345
Hydrogenoanaerobacterium	Y12	0.344
Anaerotruncus	Y23	0.344
Staphylococcus	Y15	0.343
Aminobacter	Y23	0.342
Flindersiella	Y23	0.342
Sporobacter	Y15	0.341
Anaerovorax	Y16	0.34
CL500-29_marine_group	Y17	0.339
Noviherbaspirillum	Y23	0.339
Brenneria	Y18	0.338
Olivibacter	Y18	0.338
Olivibacter	Y19	0.338
Olivibacter	Y20	0.338
Variovorax	Y12	0.337
Kribbella	Y22	0.337
Rhodocytophaga	Y15	0.337
Candidatus_Nitrososphaera	Y19	0.336
Solitalea	Y19	0.336
Dactylosporangium	Y12	0.335
Bosea	Y18	0.334
Pajaroellobacter	Y21	0.334
Microlunatus	Y21	0.333
Roseobacter_clade_CHAB-I-5_lineage	Y19	0.332
Bryobacter	Y12	0.33
Nannocystis	Y12	0.33
Tagaea	Y21	0.33
Uliginosibacterium	Y19	0.33
Promicromonospora	Y15	0.329
Intestinimonas	Y19	0.329
Nordella	Y12	0.328
Chthoniobacter	Y12	0.328
Qipengyuania	Y23	0.327
bacterium_Ellin517	Y21	0.327
Christensenellaceae_R-7_group	Y15	0.326
Lysobacter	Y19	0.326
Luteimonas	Y23	0.326
Anaerofustis	Y12	0.326
Candidatus_Nitrocosmicus	Y12	0.325
Nannocystis	Y15	0.325
Shinella	Y23	0.325
Clostridiales_bacterium_canine_oral_taxon_162	Y20	0.325
Luteimonas	Y21	0.324
Luteitalea	Y21	0.324
Candidatus_Soleaferrea	Y21	0.324
Sphingoaurantiacus	Y18	0.324
Dongia	Y21	0.323
Ruminococcaceae_NK4A214_group	Y15	0.323
Intestinimonas	Y18	0.323
Leptothrix	Y21	0.321
Cupriavidus	Y22	0.321
Glycomyces	Y22	0.321
Solitalea	Y20	0.32
Virgisporangium	Y22	0.319
Thioalkalispira	Y13	0.319
Skermanella	Y21	0.318
Vicinamibacter	Y23	0.318
Dyadobacter	Y21	0.318
Sphingopyxis	Y21	0.317
Pseudorhodoferax	Y18	0.317
Ferruginibacter	Y15	0.316
Sphingoaurantiacus	Y20	0.315
Variovorax	Y15	0.314
Bradyrhizobium	Y22	0.314
Phyllobacterium	Y20	0.313
Kribbella	Y15	0.312
Leptothrix	Y22	0.312
Elusimicrobium	Y13	0.312
Iamia	Y21	0.311
Sporomusa	Y13	0.311
Nonomuraea	Y21	0.311
Olivibacter	Y22	0.31
Christensenellaceae_R-7_group	Y12	0.309
Microvirga	Y19	0.308
Microvirga	Y20	0.308
Ohtaekwangia	Y23	0.308
Dysgonomonas	Y18	0.307
Caulobacter	Y23	0.307
Labrys	Y18	0.306
Blastococcus	Y21	0.305
Mycobacterium	Y21	0.305
Pseudoduganella	Y21	0.305
Labrys	Y12	0.305
Altererythrobacter	Y12	0.304
Candidatus_Nitrososphaera	Y21	0.304
Brevundimonas	Y21	0.304
Caulobacter	Y21	0.304
Phenylobacterium	Y21	0.303
Asticcacaulis	Y23	0.303
Duganella	Y21	0.303
Candidatus_Nitrocosmicus	Y22	0.302
Luteitalea	Y23	0.302
JGI_0001001-H03	Y15	0.301
Desulfomicrobium	Y16	0.3
Ruminiclostridium_1	Y15	0.298
Azoarcus	Y21	0.298
Desulfovibrio	Y20	0.297
Reyranella	Y21	0.297
Chitinophaga	Y21	0.297
Phaselicystis	Y21	0.297
Labrys	Y20	0.296
Hirschia	Y15	0.295
Cupriavidus	Y18	0.294
Microvirga	Y21	0.293
Thiobacillus	Y13	0.292
Pelomonas	Y23	0.292
Dactylosporangium	Y15	0.291
Virgisporangium	Y23	0.291
Methanobrevibacter	Y14	0.29
Caenimonas	Y12	0.29
Microlunatus	Y22	0.289
Sporobacter	Y12	0.288
Pseudonocardia	Y15	0.288
Ellin6055	Y21	0.288
Sphingoaurantiacus	Y19	0.288
Sphingobacterium	Y19	0.288
Sporosarcina	Y20	0.287
Acidovorax	Y23	0.287
Rhodocytophaga	Y12	0.287
Pseudoflavitalea	Y12	0.286
Caenimonas	Y21	0.286
Roseburia	Y15	0.286
Staphylococcus	Y12	0.286
Promicromonospora	Y21	0.285
Sphingopyxis	Y23	0.285
Flavihumibacter	Y23	0.285
Marinilactibacillus	Y19	0.285
Skermanella	Y15	0.284
Candidatus_Nitrososphaera	Y18	0.284
Paenibacillus	Y18	0.282
Lysobacter	Y20	0.281
Hirschia	Y12	0.281
Opitutus	Y23	0.281
Blautia	Y15	0.281
Kribbella	Y12	0.28
Ilumatobacter	Y21	0.28
Telmatospirillum	Y18	0.28
Phyllobacterium	Y19	0.279
Olivibacter	Y16	0.279
Uliginosibacterium	Y20	0.279
Pseudonocardia	Y21	0.278
Pseudoduganella	Y22	0.278
Blastocatella	Y23	0.278
Altererythrobacter	Y21	0.277
Brenneria	Y22	0.277
Actinophytocola	Y23	0.277
Promicromonospora	Y12	0.277
Hirschia	Y21	0.277
Pedomicrobium	Y15	0.276
Cephaloticoccus	Y22	0.276
Conexibacter	Y21	0.275
Pelospora	Y15	0.275
Iamia	Y12	0.274
Desulfovibrio	Y18	0.273
JGI_0001001-H03	Y12	0.273
Ruminiclostridium_1	Y12	0.272
Lacunisphaera	Y21	0.272
Nordella	Y22	0.272
Sedimentibacter	Y19	0.271
Pseudorhodoferax	Y20	0.271
Pseudolabrys	Y21	0.27
UTCFX1	Y12	0.27
Tumebacillus	Y12	0.27
Sorangium	Y12	0.269
Methylomicrobium	Y16	0.269
Cupriavidus	Y21	0.268
Aridibacter	Y15	0.267
Actinoplanes	Y21	0.267
Ensifer	Y22	0.267
Anaerotruncus	Y17	0.267
Marinobacter	Y18	0.267
Sporomusa	Y16	0.266
Bryobacter	Y17	0.265
Rhodoplanes	Y21	0.265
Pedobacter	Y23	0.265
Solitalea	Y18	0.265
Altererythrobacter	Y15	0.264
Parasegetibacter	Y19	0.264
Uliginosibacterium	Y18	0.264
Terrimonas	Y21	0.262
IMCC26134	Y21	0.262
Microvirga	Y18	0.261
Bosea	Y19	0.261
Aridibacter	Y21	0.261
mle1-7	Y21	0.261
Acetonema	Y16	0.26
Glycomyces	Y18	0.26
Patulibacter	Y12	0.26
Blastococcus	Y15	0.258
wb1-P19	Y21	0.258
Desulfobulbus	Y16	0.258
Pedomicrobium	Y12	0.257
Nitrospira	Y21	0.257
Chitinophaga	Y22	0.257
Pseudolabrys	Y23	0.257
Acholeplasma	Y19	0.257
Sorangium	Y15	0.257
Flavihumibacter	Y22	0.257
Caulobacter	Y19	0.256
Anaerofustis	Y15	0.256
Pelospora	Y14	0.256
Anaerocolumna	Y21	0.255
Syntrophaceticus	Y13	0.255
Rhodomicrobium	Y21	0.254
UTCFX1	Y17	0.254
Patulibacter	Y15	0.254
Microvirga	Y15	0.253
Pedomicrobium	Y21	0.253
Dyadobacter	Y23	0.253
Flindersiella	Y19	0.253
Rhodomicrobium	Y15	0.252
Taibaiella	Y23	0.252
Telmatospirillum	Y19	0.252
Peredibacter	Y21	0.252
Pseudopedobacter	Y20	0.251
SWB02	Y23	0.25
Pseudonocardia	Y23	0.25
Stenotrophobacter	Y15	0.25
Arenimonas	Y21	0.25
Ruminococcaceae_UCG-010	Y19	0.25
Shinella	Y21	0.25
Pseudorhodoplanes	Y23	0.249
Olivibacter	Y14	0.249
Roseobacter_clade_CHAB-I-5_lineage	Y20	0.249
Streptomyces	Y21	0.248
Rubrobacter	Y21	0.248
Ruminiclostridium_6	Y16	0.248
Desulfovibrio	Y23	0.247
CL500-29_marine_group	Y14	0.247
Massilia	Y22	0.247
Lachnotalea	Y12	0.247
Subgroup_10	Y15	0.246
Oxalicibacterium	Y12	0.246
Flaviaesturariibacter	Y15	0.246
Oxalicibacterium	Y19	0.246
Haliangium	Y21	0.245
Luteolibacter	Y23	0.245
JGI_0001001-H03	Y21	0.245
Nonomuraea	Y22	0.245
Desulfomicrobium	Y22	0.245
Raoultibacter	Y13	0.244
Roseimicrobium	Y18	0.244
Flavobacterium	Y21	0.244
Sphingobacterium	Y20	0.244
Bacillus	Y20	0.243
Subgroup_10	Y21	0.243
Adhaeribacter	Y21	0.243
Roseburia	Y12	0.242
Telmatospirillum	Y20	0.242
Stenotrophomonas	Y19	0.242
Tychonema_CCAP_1459-11B	Y23	0.242
Solirubrobacter	Y15	0.241
Noviherbaspirillum	Y20	0.241
Sphingoaurantiacus	Y23	0.24
Skermanella	Y17	0.239
Chitinophaga	Y23	0.239
Candidatus_Nitrososphaera	Y23	0.239
Ruminococcaceae_UCG-010	Y20	0.239
Oscillibacter	Y15	0.239
Leptothrix	Y23	0.238
Pontibacter	Y19	0.238
Methylotenera	Y23	0.238
Herbinix	Y18	0.237
Propionivibrio	Y15	0.237
Syntrophaceticus	Y16	0.237
Labrys	Y21	0.237
Tardiphaga	Y23	0.237
Tumebacillus	Y15	0.237
Solirubrobacter	Y12	0.236
Blastocatella	Y17	0.236
Promicromonospora	Y23	0.236
Rhodocytophaga	Y21	0.236
Chthoniobacter	Y17	0.235
Lysobacter	Y18	0.233
Lysobacter	Y21	0.233
Acidovorax	Y21	0.233
Sporosarcina	Y22	0.233
Conexibacter	Y22	0.233
Acidipila	Y23	0.233
Phyllobacterium	Y12	0.232
Roseimicrobium	Y22	0.232
Amycolatopsis	Y22	0.232
Tumebacillus	Y22	0.232
Tychonema_CCAP_1459-11B	Y21	0.232
Blastococcus	Y12	0.231
Ruminiclostridium_1	Y14	0.231
Ruminococcaceae_UCG-010	Y15	0.231
Stenotrophomonas	Y20	0.231
Herbinix	Y13	0.23
Bosea	Y20	0.23
Flindersiella	Y20	0.23
Marinilactibacillus	Y20	0.23
Noviherbaspirillum	Y19	0.229
Aridibacter	Y23	0.229
Tardiphaga	Y21	0.229
Roseomonas	Y21	0.229
Flindersiella	Y21	0.228
Sporichthya	Y21	0.228
Caldicoprobacter	Y20	0.227
Crossiella	Y21	0.227
Cephaloticoccus	Y23	0.227
Rhodocytophaga	Y23	0.227
Azospira	Y17	0.227
Flavitalea	Y15	0.226
Microlunatus	Y15	0.226
Pseudofulvimonas	Y18	0.226
Niastella	Y12	0.225
Skermanella	Y12	0.225
Mesorhizobium	Y21	0.225
Glycomyces	Y19	0.225
Oxalicibacterium	Y15	0.225
Candidatus_Gigarickettsia	Y15	0.225
Agromyces	Y12	0.224
Brevundimonas	Y23	0.224
Pedobacter	Y19	0.224
Marinobacter	Y20	0.224
RB41	Y15	0.223
Paenibacillus	Y23	0.223
Gemmatirosa	Y21	0.223
PAUC26f	Y23	0.223
Pelospora	Y13	0.223
Intestinimonas	Y20	0.223
Candidatus_Entotheonella	Y17	0.222
Flavisolibacter	Y21	0.222
Sphingobacterium	Y18	0.222
Ohtaekwangia	Y15	0.221
Rubrobacter	Y15	0.221
Gaiella	Y15	0.22
Bacillus	Y19	0.22
Iamia	Y23	0.22
Candidatus_Solibacter	Y15	0.22
Pseudoduganella	Y23	0.22
Gemmata	Y17	0.22
Limnobacter	Y19	0.22
Nocardioides	Y12	0.219
Clostridiales_bacterium_enrichment_culture_clone_06-1235251-76	Y15	0.219
IS-44	Y22	0.219
Rhodocytophaga	Y19	0.219
Altererythrobacter	Y23	0.218
Mesorhizobium	Y18	0.218
Ferruginibacter	Y12	0.218
Parasegetibacter	Y20	0.218
Acidipila	Y22	0.218
Aeromicrobium	Y21	0.217
Aridibacter	Y14	0.217
Gemmatimonas	Y21	0.217
Nannocystis	Y21	0.217
Ferruginibacter	Y17	0.217
Hydrogenophaga	Y13	0.217
Flaviaesturariibacter	Y22	0.217
Iamia	Y15	0.216
Blastocatella	Y21	0.216
Microlunatus	Y12	0.216
Sporosarcina	Y19	0.216
Pseudopedobacter	Y19	0.216
Altererythrobacter	Y19	0.215
Acholeplasma	Y20	0.215
Caldicoprobacter	Y19	0.215
Pontibacter	Y20	0.215
Microvirga	Y12	0.214
Phyllobacterium	Y15	0.214
Luteitalea	Y22	0.214
Friedmanniella	Y21	0.214
Roseobacter_clade_CHAB-I-5_lineage	Y18	0.214
Bact-08	Y21	0.213
Nocardioides	Y15	0.212
Candidatus_Solibacter	Y12	0.212
Erysipelothrix	Y15	0.212
Glycomyces	Y20	0.212
Flaviaesturariibacter	Y14	0.212
Gaiella	Y12	0.211
Aridibacter	Y12	0.211
Desulfomicrobium	Y13	0.211
Caldicoprobacter	Y18	0.211
Bacillus	Y18	0.21
Skermanella	Y19	0.21
RB41	Y21	0.21
Ruminococcaceae_NK4A214_group	Y12	0.21
Candidatus_Nitrocosmicus	Y14	0.21
Candidatus_Entotheonella	Y19	0.21
Paenibacillus	Y21	0.21
Luteolibacter	Y21	0.21
Conexibacter	Y23	0.21
Sedimentibacter	Y20	0.209
Gemmata	Y12	0.208
bacterium_Ellin517	Y23	0.208
Rickettsiella	Y23	0.208
Subgroup_10	Y12	0.207
Variovorax	Y14	0.207
Candidatus_Alysiosphaera	Y15	0.207
Sorangium	Y22	0.207
Nonomuraea	Y23	0.207
Marinobacter	Y21	0.207
MND1	Y23	0.206
Adhaeribacter	Y15	0.206
Acetonema	Y13	0.206
Gracilibacter	Y18	0.206
Dactylosporangium	Y21	0.206
Nocardioides	Y21	0.205
Candidatus_Soleaferrea	Y23	0.205
Tagaea	Y23	0.205
Uliginosibacterium	Y12	0.205
Candidatus_Gigarickettsia	Y13	0.205
Ensifer	Y17	0.204
Candidatus_Alysiosphaera	Y20	0.204
Ruminococcaceae_NK4A214_group	Y21	0.204
Hydrogenoanaerobacterium	Y14	0.204
Gracilibacter	Y20	0.204
Acidibacter	Y15	0.203
Marinilactibacillus	Y18	0.203
Vicinamibacter	Y21	0.202
Caenimonas	Y17	0.201
Oxobacter	Y13	0.201
Stenotrophomonas	Y23	0.201
Caenimonas	Y23	0.2
Glycomyces	Y21	0.2
Desulfotomaculum	Y23	0.2
Thioalkalispira	Y16	0.2
Skermanella	Y20	0.199
PAUC26f	Y21	0.199
Candidatus_Alysiosphaera	Y18	0.198
Hydrogenoanaerobacterium	Y19	0.198
Edaphobacter	Y12	0.198
Lactococcus	Y21	0.198
Streptomyces	Y22	0.197
Bacillus	Y23	0.197
Luteolibacter	Y15	0.197
Ramlibacter	Y23	0.197
Virgisporangium	Y15	0.197
Georgfuchsia	Y17	0.197
Pelospora	Y12	0.197
Thauera	Y13	0.197
Rhodocytophaga	Y17	0.197
Castellaniella	Y21	0.197
Acidibacter	Y23	0.196
Adhaeribacter	Y23	0.196
Cephaloticoccus	Y15	0.196
Dyadobacter	Y19	0.196
Dactylosporangium	Y23	0.196
bacterium_Ellin517	Y22	0.196
Sphingomonas	Y23	0.195
Candidatus_Alysiosphaera	Y12	0.195
Cellvibrio	Y13	0.195
Actinospica	Y12	0.195
Granulicella	Y22	0.195
Acidibacter	Y12	0.194
Altererythrobacter	Y20	0.194
Noviherbaspirillum	Y18	0.194
Candidatus_Solibacter	Y21	0.194
Roseobacter_clade_CHAB-I-5_lineage	Y12	0.194
Methanoculleus	Y13	0.193
Pseudorhodoplanes	Y19	0.193
Pseudorhodoplanes	Y20	0.193
Chryseolinea	Y21	0.193
Ruminococcaceae_UCG-010	Y12	0.193
Mucilaginibacter	Y22	0.193
Sulfurospirillum	Y12	0.193
Haloactinopolyspora	Y15	0.193
Methylobacter	Y16	0.193
Thauera	Y19	0.193
Rhodobacter	Y23	0.193
Nitrospira	Y15	0.192
Geobacter	Y17	0.192
Propionivibrio	Y12	0.192
Hydrogenispora	Y13	0.191
Candidatus_Alysiosphaera	Y19	0.191
Dokdonella	Y23	0.191
Pedobacter	Y12	0.191
Arcticibacter	Y13	0.19
Luteimonas	Y22	0.19
Anaerotruncus	Y14	0.19
Cellvibrio	Y21	0.19
Sphingoaurantiacus	Y15	0.19
Bradyrhizobium	Y12	0.189
Lacunisphaera	Y22	0.189
Candidatus_Entotheonella	Y21	0.189
Segetibacter	Y22	0.189
Georgfuchsia	Y12	0.189
Bacteroides	Y12	0.188
Mycobacterium	Y22	0.188
Sphingobium	Y21	0.188
IS-44	Y12	0.188
Gracilibacter	Y19	0.188
IS-44	Y23	0.188
Ohtaekwangia	Y12	0.187
Actinotalea	Y13	0.187
Vicinamibacter	Y14	0.187
Ensifer	Y12	0.187
Roseimicrobium	Y19	0.187
Candidatus_Soleaferrea	Y19	0.187
Flindersiella	Y17	0.187
Vicinamibacter	Y17	0.186
Bdellovibrio	Y21	0.186
Caulobacter	Y12	0.186
Desulfobacterium_catecholicum_group	Y13	0.186
Actinospica	Y15	0.186
Roseimicrobium	Y20	0.185
Chthoniobacter	Y22	0.185
Sporomusa	Y23	0.185
Roseburia	Y14	0.185
Crossiella	Y22	0.185
Flindersiella	Y12	0.185
Castellaniella	Y18	0.185
Flindersiella	Y18	0.185
Peredibacter	Y19	0.185
Olivibacter	Y12	0.185
Ohtaekwangia	Y14	0.184
Altererythrobacter	Y18	0.184
Gaiella	Y21	0.184
Flaviaesturariibacter	Y13	0.184
Flaviaesturariibacter	Y16	0.184
Mizugakiibacter	Y13	0.184
Marinobacter	Y19	0.184
Anaerovorax	Y14	0.183
Bacteroides	Y19	0.183
Skermanella	Y23	0.183
Anaerovorax	Y17	0.182
Bacteroides	Y20	0.182
Mycobacterium	Y23	0.182
Sedimentibacter	Y18	0.182
Lysobacter	Y12	0.181
Qipengyuania	Y17	0.181
Sulfurospirillum	Y15	0.181
Promicromonospora	Y22	0.18
UTCFX1	Y14	0.18
Roseobacter_clade_CHAB-I-5_lineage	Y22	0.18
Candidatus_Nitrososphaera	Y13	0.179
Pelotomaculum	Y18	0.179
Pseudorhodoferax	Y19	0.179
Castellaniella	Y20	0.179
Rickettsiella	Y21	0.179
Desulfovibrio	Y15	0.178
Candidatus_Nitrososphaera	Y16	0.178
Raoultibacter	Y17	0.178
Acidipila	Y19	0.178
SWB02	Y12	0.177
Gaiella	Y19	0.177
Pseudoflavitalea	Y22	0.177
Sporichthya	Y15	0.177
Streptomyces	Y15	0.176
Geobacter	Y16	0.176
Variovorax	Y17	0.176
Desulfitibacter	Y12	0.176
Flavihumibacter	Y21	0.176
Tumebacillus	Y23	0.176
Oscillibacter	Y14	0.176
Roseobacter_clade_CHAB-I-5_lineage	Y23	0.176
Vicinamibacter	Y18	0.175
Desulfomicrobium	Y23	0.175
Steroidobacter	Y15	0.174
Virgisporangium	Y12	0.174
Cupriavidus	Y17	0.174
Virgisporangium	Y18	0.174
Luteolibacter	Y12	0.173
Ensifer	Y15	0.173
Oxalicibacterium	Y20	0.173
Anaeromyxobacter	Y21	0.173
Clostridiales_bacterium_canine_oral_taxon_162	Y22	0.173
Sporomusa	Y20	0.172
Chthoniobacter	Y21	0.172
Bauldia	Y21	0.172
PAUC26f	Y12	0.172
Qipengyuania	Y15	0.172
Azoarcus	Y23	0.172
Stenotrophomonas	Y18	0.172
Tumebacillus	Y19	0.172
Stenotrophobacter	Y12	0.171
Stenotrophobacter	Y21	0.171
Georgfuchsia	Y23	0.171
Eubacterium_coprostanoligenes_group	Y12	0.171
Blautia	Y12	0.171
Streptomyces	Y12	0.17
Desulfovibrio	Y12	0.17
Bryobacter	Y14	0.17
Kribbella	Y21	0.17
Candidatus_Udaeobacter	Y15	0.17
Ilumatobacter	Y15	0.17
Sedimentibacter	Y22	0.17
Geodermatophilus	Y21	0.17
Azospira	Y14	0.17
Edaphobacter	Y23	0.17
Candidatus_Entotheonella	Y20	0.169
UTCFX1	Y20	0.169
Caulobacter	Y20	0.168
Candidatus_Alysiosphaera	Y21	0.168
Rhizobacter	Y23	0.168
Anaerotruncus	Y12	0.168
Lachnotalea	Y15	0.168
Candidatus_Xiphinematobacter	Y17	0.168
Bacteroides	Y15	0.167
Microvirga	Y17	0.167
Acidibacter	Y22	0.167
Chthoniobacter	Y23	0.167
Ilumatobacter	Y23	0.167
Pelomonas	Y12	0.167
UTCFX1	Y19	0.167
Burkholderia-Caballeronia-Paraburkholderia	Y23	0.167
Haloactinopolyspora	Y12	0.167
Ellin6067	Y21	0.166
Steroidobacter	Y23	0.166
Candidatus_Udaeobacter	Y12	0.166
Ruminococcaceae_NK4A214_group	Y14	0.166
Macellibacteroides	Y17	0.166
Friedmanniella	Y22	0.166
possible_genus_04	Y22	0.166
Vicinamibacter	Y20	0.165
Sphingobium	Y23	0.165
FFCH7168	Y15	0.165
Olivibacter	Y13	0.165
Roseobacter_clade_CHAB-I-5_lineage	Y21	0.165
Niastella	Y15	0.164
Lacunisphaera	Y23	0.164
Blastocatella	Y14	0.164
Adhaeribacter	Y17	0.164
Stenotrophobacter	Y17	0.164
Aquicella	Y21	0.164
Rubellimicrobium	Y18	0.164
Haloactinopolyspora	Y14	0.164
Flindersiella	Y15	0.164
Peredibacter	Y18	0.164
Labrys	Y15	0.163
Propionivibrio	Y17	0.163
Mucilaginibacter	Y21	0.163
Peredibacter	Y20	0.163
Stenotrophomonas	Y22	0.163
Rickettsiella	Y19	0.163
Candidatus_Entotheonella	Y14	0.162
Acholeplasma	Y18	0.162
Cupriavidus	Y15	0.162
Anaerotruncus	Y15	0.162
Acinetobacter	Y19	0.161
Mucilaginibacter	Y15	0.161
Gemmata	Y14	0.161
Uliginosibacterium	Y22	0.161
Rhizobacter	Y21	0.16
Nitrosospira	Y13	0.16
Elusimicrobium	Y16	0.16
Thauera	Y21	0.16
Pseudoxanthomonas	Y22	0.159
Labrys	Y23	0.159
Rhodocytophaga	Y14	0.159
Tychonema_CCAP_1459-11B	Y14	0.159
Lacunisphaera	Y17	0.158
Candidatus_Xiphinematobacter	Y18	0.158
Labrys	Y22	0.158
Jatrophihabitans	Y22	0.158
Azohydromonas	Y23	0.158
Sphingomonas	Y12	0.157
Methanomassiliicoccus	Y12	0.157
Rhizobacter	Y14	0.157
Ilumatobacter	Y19	0.157
Hyphomicrobium	Y23	0.157
Ferruginibacter	Y14	0.157
Staphylococcus	Y14	0.157
Bryobacter	Y19	0.156
Lysobacter	Y23	0.156
Candidatus_Entotheonella	Y18	0.156
Segetibacter	Y18	0.156
Adhaeribacter	Y19	0.156
Erysipelothrix	Y12	0.156
Pontibacter	Y18	0.156
Limnobacter	Y20	0.156
Geobacter	Y14	0.155
Caenimonas	Y14	0.155
Flavihumibacter	Y17	0.155
Pedobacter	Y17	0.155
Candidatus_Soleaferrea	Y20	0.155
Dyadobacter	Y22	0.155
Pelomonas	Y22	0.155
Duganella	Y23	0.155
UTBCD1	Y15	0.154
Propionivibrio	Y14	0.154
PAUC26f	Y19	0.154
Rhodocytophaga	Y20	0.154
Subgroup_10	Y19	0.153
Taibaiella	Y21	0.153
Solitalea	Y21	0.153
Tychonema_CCAP_1459-11B	Y15	0.153
Roseobacter_clade_CHAB-I-5_lineage	Y15	0.153
Sphingomonas	Y15	0.152
Cellvibrio	Y23	0.152
Anaerocella	Y17	0.151
UTBCD1	Y17	0.151
Pseudorhodoplanes	Y18	0.151
Alkalibacter	Y14	0.151
Dactylosporangium	Y19	0.151
Georgfuchsia	Y21	0.151
Luteibacter	Y21	0.151
Acidipila	Y14	0.151
Rhodobacter	Y21	0.151
Terrimonas	Y17	0.15
Methanomassiliicoccus	Y23	0.15
Sedimentibacter	Y12	0.15
Cupriavidus	Y12	0.15
Clostridiales_bacterium_enrichment_culture_clone_06-1235251-76	Y12	0.15
Flavihumibacter	Y12	0.15
Uliginosibacterium	Y23	0.15
RB41	Y12	0.149
Bradyrhizobium	Y15	0.149
Microvirga	Y23	0.149
Lactobacillus	Y15	0.149
Sporomusa	Y19	0.149
Roseimarinus	Y21	0.149
Caulobacter	Y15	0.148
Pelotomaculum	Y20	0.148
Qipengyuania	Y20	0.148
Rubellimicrobium	Y23	0.148
Pseudorhodoferax	Y23	0.148
Terrimonas	Y15	0.147
Sporobacter	Y22	0.147
Nocardioides	Y22	0.147
Massilia	Y19	0.147
CL500-29_marine_group	Y22	0.147
Pseudoflavitalea	Y14	0.146
Pseudorhodoplanes	Y15	0.146
IS-44	Y21	0.146
Oscillibacter	Y17	0.146
Enterococcus	Y19	0.145
Georgfuchsia	Y15	0.145
Hydrogenoanaerobacterium	Y20	0.145
Stenotrophomonas	Y12	0.145
AKYG587	Y12	0.145
Sporobacter	Y14	0.144
Dongia	Y15	0.144
Fermentimonas	Y21	0.144
Parasegetibacter	Y21	0.144
Microlunatus	Y23	0.144
Thauera	Y14	0.144
Blautia	Y17	0.144
Tumebacillus	Y18	0.144
Castellaniella	Y19	0.144
Rhodobacter	Y15	0.144
Nitrospira	Y12	0.143
Flavitalea	Y19	0.143
Adhaeribacter	Y12	0.143
Hydrogenoanaerobacterium	Y23	0.143
Azospira	Y23	0.143
Skermanella	Y14	0.142
Arenimonas	Y17	0.142
Parafilimonas	Y19	0.142
Steroidobacter	Y12	0.141
Nordella	Y17	0.141
UTCFX1	Y18	0.141
Asticcacaulis	Y21	0.141
Meniscus	Y17	0.14
Pedomicrobium	Y19	0.14
Flavitalea	Y20	0.14
Ilumatobacter	Y12	0.14
Lachnoclostridium_5	Y13	0.14
Alkalibacter	Y17	0.14
Parasegetibacter	Y18	0.14
Pelotomaculum	Y19	0.14
Stenotrophomonas	Y15	0.14
Desulfosporosinus	Y19	0.14
Oscillibacter	Y12	0.14
Thiobacillus	Y16	0.139
Phyllobacterium	Y17	0.139
Bryobacter	Y21	0.139
Nordella	Y23	0.139
wb1-P19	Y18	0.139
Thauera	Y20	0.139
Vicinamibacter	Y19	0.138
Altererythrobacter	Y22	0.138
UTBCD1	Y12	0.138
Pedobacter	Y15	0.138
Chujaibacter	Y23	0.138
bacterium_Ellin517	Y17	0.138
Novosphingobium	Y12	0.137
Aeromicrobium	Y15	0.137
Methanobrevibacter	Y17	0.137
Arcticibacter	Y20	0.137
Sphingobium	Y22	0.137
ADurbBin063-1	Y13	0.137
Nitrosospira	Y15	0.137
Sulfurospirillum	Y14	0.137
Eubacterium_coprostanoligenes_group	Y20	0.137
Sporosarcina	Y12	0.136
Solitalea	Y14	0.136
Achromobacter	Y20	0.136
Promicromonospora	Y20	0.135
Blastocatella	Y22	0.135
Segetibacter	Y23	0.135
Burkholderia-Caballeronia-Paraburkholderia	Y22	0.135
Achromobacter	Y19	0.135
Aeromicrobium	Y12	0.134
Ohtaekwangia	Y22	0.134
Ilumatobacter	Y20	0.134
Candidatus_Xiphinematobacter	Y23	0.134
Granulicella	Y12	0.134
Tumebacillus	Y17	0.134
Novosphingobium	Y15	0.133
Ellin6067	Y15	0.133
Flavitalea	Y17	0.133
Bosea	Y12	0.133
Brevundimonas	Y15	0.133
Ruminococcaceae_NK4A214_group	Y22	0.133
Sphingoaurantiacus	Y17	0.133
Clostridiales_bacterium_canine_oral_taxon_162	Y15	0.133
Candidatus_Gigarickettsia	Y19	0.133
SWB02	Y15	0.132
Solirubrobacter	Y22	0.132
Candidatus_Saccharimonas	Y13	0.132
Segetibacter	Y15	0.132
Pedobacter	Y20	0.132
Candidatus_Xiphinematobacter	Y21	0.132
Rhodanobacter	Y23	0.132
Peredibacter	Y23	0.132
Skermanella	Y18	0.131
Desulfitibacter	Y13	0.131
Azohydromonas	Y19	0.131
Reyranella	Y23	0.13
Adhaeribacter	Y14	0.13
Sporomusa	Y22	0.13
Noviherbaspirillum	Y22	0.13
OM27_clade	Y23	0.13
Buchnera	Y21	0.13
possible_genus_04	Y23	0.13
Segetibacter	Y20	0.129
Pelomonas	Y15	0.129
Sporosarcina	Y21	0.129
wb1-P19	Y20	0.129
Haloactinopolyspora	Y22	0.129
Methanosaeta	Y13	0.128
Arcticibacter	Y16	0.128
Sphingoaurantiacus	Y12	0.128
Sporichthya	Y12	0.128
Blautia	Y14	0.128
Edaphobacter	Y21	0.128
Mesorhizobium	Y20	0.127
Cephaloticoccus	Y12	0.127
Rickettsiella	Y20	0.127
Uliginosibacterium	Y21	0.127
Methanomassiliicoccus	Y17	0.126
Olivibacter	Y21	0.126
Domibacillus	Y21	0.126
Rhizobacter	Y15	0.125
Candidatus_Xiphinematobacter	Y22	0.125
Parasegetibacter	Y23	0.125
Terrimicrobium	Y12	0.125
Sphingobacterium	Y13	0.125
Sporichthya	Y22	0.125
Pedomicrobium	Y18	0.124
Sphingomonas	Y19	0.124
Flavitalea	Y21	0.124
Carnobacterium	Y13	0.124
Raoultibacter	Y16	0.124
mle1-7	Y17	0.124
Azohydromonas	Y18	0.124
Granulicella	Y15	0.124
Actinospica	Y22	0.124
Bryobacter	Y20	0.123
Phenylobacterium	Y23	0.123
Chthoniobacter	Y14	0.123
Segetibacter	Y19	0.123
Enterococcus	Y20	0.122
Subgroup_10	Y20	0.122
Aminobacter	Y12	0.122
Conexibacter	Y18	0.122
Tardiphaga	Y19	0.122
Rhodanobacter	Y21	0.122
Clostridiales_bacterium_canine_oral_taxon_162	Y12	0.122
Ohtaekwangia	Y17	0.121
SWB02	Y19	0.121
Gaiella	Y20	0.121
Herbinix	Y21	0.121
Ensifer	Y14	0.121
Paenisporosarcina	Y18	0.121
Parabacteroides	Y20	0.121
IS-44	Y17	0.121
Limnobacter	Y18	0.121
Patulibacter	Y22	0.121
Pseudonocardia	Y18	0.12
Blastocatella	Y19	0.12
Anaerocella	Y21	0.12
Qipengyuania	Y19	0.12
Rhodomicrobium	Y17	0.119
Agromyces	Y15	0.119
Nitrosospira	Y12	0.119
PAUC26f	Y17	0.119
Opitutus	Y12	0.118
Nonomuraea	Y18	0.118
Azohydromonas	Y20	0.118
Methanomassiliicoccus	Y14	0.117
Nordella	Y18	0.117
Pedomicrobium	Y20	0.117
Aeromicrobium	Y22	0.117
Arenimonas	Y23	0.117
Anaerofustis	Y17	0.117
Fusicatenibacter	Y13	0.117
Intestinimonas	Y21	0.117
Occallatibacter	Y22	0.117
mle1-7	Y15	0.116
Amycolatopsis	Y15	0.116
Dactylosporangium	Y18	0.116
PAUC26f	Y18	0.116
FFCH7168	Y21	0.116
Tumebacillus	Y20	0.116
Actinophytocola	Y12	0.115
Ellin6067	Y17	0.115
Gaiella	Y18	0.115
Sporomusa	Y17	0.115
ADurbBin063-1	Y15	0.115
Thauera	Y17	0.115
Fluviicola	Y20	0.115
Lactococcus	Y18	0.115
Fermentimonas	Y13	0.114
Arcticibacter	Y23	0.114
Arenimonas	Y15	0.114
mle1-7	Y18	0.114
Burkholderia-Caballeronia-Paraburkholderia	Y12	0.114
Oxobacter	Y15	0.114
Arcticibacter	Y17	0.113
Pseudonocardia	Y19	0.113
Hyphomicrobium	Y12	0.113
Luteolibacter	Y17	0.113
Hirschia	Y19	0.113
Desulfotomaculum	Y15	0.113
Desulfitibacter	Y15	0.113
Sorangium	Y17	0.113
Dyadobacter	Y20	0.113
Ohtaekwangia	Y19	0.112
Lentimicrobium	Y21	0.112
Anaerocolumna	Y23	0.112
Candidatus_Nitrososphaera	Y14	0.112
Aridibacter	Y19	0.112
Aridibacter	Y20	0.112
Anaerosporomusa	Y23	0.112
Nannocystis	Y23	0.112
Azoarcus	Y15	0.112
Virgisporangium	Y20	0.112
Roseburia	Y20	0.112
wb1-P19	Y22	0.112
Hirschia	Y17	0.111
Desulfosporosinus	Y13	0.111
Magnetospirillum	Y18	0.111
Hydrogenispora	Y14	0.11
Mesorhizobium	Y12	0.11
Brevundimonas	Y18	0.11
Luteolibacter	Y19	0.11
Inquilinus	Y22	0.11
Shinella	Y20	0.11
Enterococcus	Y18	0.109
Blastococcus	Y22	0.109
Anaerotruncus	Y16	0.109
Limnobacter	Y12	0.109
Tumebacillus	Y21	0.109
Mizugakiibacter	Y16	0.109
Candidatus_Udaeobacter	Y22	0.108
mle1-7	Y23	0.108
Solitalea	Y13	0.108
Devosia	Y19	0.107
Pseudorhodoplanes	Y12	0.107
Hirschia	Y23	0.107
Phaselicystis	Y23	0.107
Acidovorax	Y22	0.107
Stenotrophomonas	Y17	0.107
Iamia	Y22	0.106
Opitutus	Y15	0.106
Hyphomicrobium	Y15	0.106
UTBCD1	Y21	0.106
IS-44	Y15	0.106
Ruminococcaceae_UCG-010	Y18	0.106
Desulfitibacter	Y19	0.106
Achromobacter	Y18	0.106
Fluviicola	Y19	0.106
Parafilimonas	Y20	0.106
Lysinibacillus	Y21	0.106
Enterococcus	Y15	0.105
Mesorhizobium	Y15	0.105
Flavisolibacter	Y19	0.105
FFCH7168	Y12	0.105
Candidatus_Soleaferrea	Y18	0.105
Thauera	Y16	0.105
Devosia	Y22	0.104
Caenimonas	Y19	0.104
Luteolibacter	Y20	0.104
Cellulomonas	Y21	0.104
Thauera	Y22	0.104
Ellin6067	Y12	0.103
Anaerovorax	Y15	0.103
Ruminiclostridium_1	Y17	0.103
Methanomassiliicoccus	Y21	0.103
Arenimonas	Y12	0.103
Candidatus_Entotheonella	Y22	0.103
Conexibacter	Y12	0.103
Cellvibrio	Y16	0.103
Desulfomicrobium	Y17	0.103
Virgisporangium	Y19	0.103
Roseburia	Y19	0.103
Ferrovibrio	Y15	0.103
Sulfurospirillum	Y21	0.103
Hydrogenispora	Y12	0.102
Pseudolabrys	Y19	0.102
Reyranella	Y22	0.102
Pedomicrobium	Y23	0.102
Bosea	Y15	0.102
Dokdonella	Y21	0.102
Opitutus	Y22	0.102
Parasegetibacter	Y14	0.102
Sulfurospirillum	Y17	0.102
Blautia	Y19	0.102
Rhodocytophaga	Y22	0.102
Variovorax	Y19	0.101
Rubrobacter	Y12	0.101
Pseudoduganella	Y12	0.101
Chryseolinea	Y19	0.101
Azoarcus	Y14	0.101
Conexibacter	Y15	0.101
PAUC26f	Y20	0.101
JGI_0001001-H03	Y23	0.101
Candidatus_Koribacter	Y21	0.101
Meniscus	Y13	0.1
Mucilaginibacter	Y12	0.1
PAUC26f	Y15	0.1
Qipengyuania	Y22	0.1
Dethiobacter	Y16	0.1
Haloactinopolyspora	Y17	0.1
Blautia	Y20	0.1
Iamia	Y19	0.099
Flavisolibacter	Y15	0.099
Luteitalea	Y12	0.099
Flavitalea	Y12	0.098
Hydrogenispora	Y15	0.098
Ruminococcaceae_NK4A214_group	Y19	0.098
Occallatibacter	Y21	0.098
Domibacillus	Y20	0.098
Ellin6067	Y19	0.097
Skermanella	Y22	0.097
Pseudoflavitalea	Y17	0.097
Candidatus_Entotheonella	Y23	0.097
Ferruginibacter	Y22	0.097
Granulicella	Y17	0.097
Candidatus_Gigarickettsia	Y20	0.097
SWB02	Y20	0.096
Brevundimonas	Y12	0.096
ADurbBin063-1	Y12	0.096
Sorangium	Y21	0.096
UTCFX1	Y21	0.096
Flaviaesturariibacter	Y12	0.096
Edaphobacter	Y15	0.096
Papillibacter	Y14	0.095
Iamia	Y18	0.095
Papillibacter	Y19	0.095
Massilia	Y12	0.095
Sporotomaculum	Y19	0.095
Stenotrophobacter	Y23	0.095
Anaerofustis	Y14	0.095
Flaviaesturariibacter	Y23	0.095
Solirubrobacter	Y17	0.094
Arcticibacter	Y21	0.094
Hirschia	Y14	0.094
Candidatus_Alysiosphaera	Y17	0.094
Pleomorphomonas	Y20	0.094
Phaselicystis	Y22	0.094
Caulobacter	Y22	0.094
mle1-7	Y22	0.094
Aquicella	Y23	0.094
Shinella	Y19	0.094
Haloactinopolyspora	Y19	0.094
Candidatus_Gigarickettsia	Y12	0.094
Oscillibacter	Y22	0.094
Proteiniphilum	Y12	0.093
Streptomyces	Y23	0.093
Pontibacter	Y13	0.093
Eubacterium_coprostanoligenes_group	Y15	0.093
Dinghuibacter	Y21	0.093
Oxalicibacterium	Y22	0.093
Rhodobacter	Y12	0.093
Devosia	Y12	0.092
Lysobacter	Y15	0.092
Subgroup_10	Y17	0.092
Thiobacillus	Y17	0.092
Taibaiella	Y12	0.092
Ramlibacter	Y15	0.092
Ruminococcaceae_NK4A214_group	Y23	0.092
Sporosarcina	Y15	0.092
AKYG587	Y15	0.092
Dongia	Y23	0.091
Qipengyuania	Y18	0.091
Methanomassiliicoccus	Y15	0.09
SWB02	Y18	0.09
Flavitalea	Y18	0.09
Sphingomonas	Y20	0.09
Rhodoplanes	Y22	0.09
Candidatus_Nitrososphaera	Y17	0.09
Aridibacter	Y18	0.09
Anaerocella	Y18	0.09
Pseudorhodoplanes	Y22	0.09
Luteitalea	Y15	0.09
Hydrogenoanaerobacterium	Y17	0.09
Alkalibacter	Y23	0.09
Oxalicibacterium	Y17	0.09
Pseudonocardia	Y20	0.089
Anaerosporomusa	Y14	0.089
Jatrophihabitans	Y12	0.089
Candidatus_Xiphinematobacter	Y15	0.089
Rubellimicrobium	Y15	0.089
Rubellimicrobium	Y20	0.089
Gemmata	Y15	0.089
Achromobacter	Y15	0.089
Hydrogenispora	Y16	0.088
Anaerocella	Y12	0.088
Flavisolibacter	Y20	0.088
Adhaeribacter	Y20	0.088
Pajaroellobacter	Y23	0.088
Parasegetibacter	Y12	0.088
Alkalibacter	Y21	0.088
Sporichthya	Y23	0.088
Edaphobacter	Y14	0.088
Olivibacter	Y15	0.088
Edaphobacter	Y22	0.088
Tychonema_CCAP_1459-11B	Y22	0.088
Microvirga	Y14	0.087
Herbinix	Y23	0.087
Methanoculleus	Y14	0.087
Promicromonospora	Y19	0.087
Parasegetibacter	Y17	0.087
Jatrophihabitans	Y21	0.087
Desulfopila	Y14	0.087
Candidatus_Gigarickettsia	Y14	0.087
Bauldia	Y15	0.086
Agromyces	Y21	0.086
Propionivibrio	Y21	0.086
Haloactinopolyspora	Y13	0.086
Fusicatenibacter	Y18	0.086
Parvibaculum	Y18	0.086
Nordella	Y14	0.085
Paenisporosarcina	Y22	0.085
Roseburia	Y18	0.085
Crossiella	Y23	0.085
Pseudorhodoferax	Y22	0.085
Acidaminococcus	Y17	0.085
Steroidobacter	Y17	0.084
Novosphingobium	Y22	0.084
Syntrophomonas	Y19	0.084
Brevundimonas	Y22	0.084
Caldicoprobacter	Y12	0.084
Desulfitibacter	Y14	0.084
Desulfosporosinus	Y20	0.084
Chujaibacter	Y21	0.084
Ferrovibrio	Y22	0.084
Friedmanniella	Y23	0.084
Acidipila	Y21	0.084
Dongia	Y12	0.083
Kribbella	Y17	0.083
Arcticibacter	Y18	0.083
Pleomorphomonas	Y19	0.083
Anaerolinea	Y13	0.083
Parasegetibacter	Y15	0.083
Blautia	Y18	0.083
Acidipila	Y20	0.083
Mycobacterium	Y12	0.082
Devosia	Y20	0.082
Terrimonas	Y23	0.082
Aquicella	Y12	0.082
Anaerosporomusa	Y15	0.082
Mesorhizobium	Y19	0.082
Anaerocella	Y19	0.082
Caenimonas	Y20	0.082
Oxobacter	Y17	0.082
Buchnera	Y15	0.082
Lacunisphaera	Y14	0.081
Pedomicrobium	Y17	0.081
Dongia	Y22	0.081
Parabacteroides	Y18	0.081
Stenotrophobacter	Y19	0.081
Proteiniclasticum	Y21	0.081
Pelospora	Y17	0.081
Fusicatenibacter	Y20	0.081
Thioalkalispira	Y19	0.081
RB41	Y17	0.08
Stenotrophobacter	Y14	0.08
Methanoculleus	Y17	0.08
Sorangium	Y14	0.08
Dactylosporangium	Y17	0.08
Luteibacter	Y13	0.08
Rhizobacter	Y12	0.079
Blastocatella	Y20	0.079
Amycolatopsis	Y12	0.079
Achromobacter	Y12	0.079
Paracoccus	Y21	0.079
Novosphingobium	Y19	0.078
Bauldia	Y12	0.078
Sphingopyxis	Y20	0.078
Candidatus_Solibacter	Y22	0.078
Luteolibacter	Y22	0.078
Desulfotomaculum	Y14	0.078
Desulfotomaculum	Y21	0.078
Petrimonas	Y13	0.078
Candidatus_Koribacter	Y15	0.078
Eubacterium_coprostanoligenes_group	Y19	0.078
Christensenellaceae_R-7_group	Y14	0.077
Mycobacterium	Y15	0.077
Bryobacter	Y18	0.077
Phenylobacterium	Y22	0.077
Acinetobacter	Y12	0.077
Methylobacterium	Y21	0.077
Pelospora	Y16	0.077
Gemmata	Y22	0.077
Clostridium_sensu_stricto_13	Y12	0.076
Ruminococcaceae_NK4A214_group	Y17	0.076
Caulobacter	Y18	0.076
Massilia	Y20	0.076
Dactylosporangium	Y14	0.076
Cupriavidus	Y14	0.076
JGI_0001001-H03	Y14	0.076
Dyadobacter	Y18	0.076
Pedobacter	Y18	0.076
Sphingoaurantiacus	Y22	0.076
Pseudopedobacter	Y23	0.076
Azospira	Y13	0.076
Acidipila	Y17	0.076
Desulfovibrio	Y14	0.075
Caulobacter	Y14	0.075
Hirschia	Y20	0.075
Paenisporosarcina	Y20	0.075
Paenisporosarcina	Y21	0.075
Roseimarinus	Y17	0.075
Papillibacter	Y20	0.074
Raoultibacter	Y22	0.074
Georgfuchsia	Y19	0.074
Flaviaesturariibacter	Y18	0.074
Solitalea	Y23	0.074
Nitrospira	Y17	0.073
Nordella	Y20	0.073
Agromyces	Y23	0.073
Desulfotomaculum	Y12	0.073
Burkholderia-Caballeronia-Paraburkholderia	Y15	0.073
Ruminiclostridium_6	Y20	0.073
Ferruginibacter	Y21	0.073
Methylobacterium	Y22	0.073
Oxalicibacterium	Y14	0.073
Pseudofulvimonas	Y20	0.073
Azospira	Y21	0.073
Fermentimonas	Y14	0.072
Methanoculleus	Y15	0.072
Paenibacillus	Y22	0.072
Desulfotomaculum	Y17	0.072
Limnobacter	Y15	0.072
Anaerocella	Y15	0.071
Pseudorhodoplanes	Y17	0.071
Pseudoflavitalea	Y23	0.071
Friedmanniella	Y15	0.071
Tychonema_CCAP_1459-11B	Y17	0.071
Brenneria	Y17	0.07
Subgroup_10	Y23	0.07
Sporomusa	Y18	0.07
Georgfuchsia	Y14	0.07
Oxobacter	Y22	0.07
Marvinbryantia	Y13	0.07
Sphingomonas	Y17	0.069
Methanomassiliicoccus	Y19	0.069
Anaerocella	Y20	0.069
Conexibacter	Y19	0.069
Roseimarinus	Y14	0.069
Oxalicibacterium	Y18	0.069
Paracoccus	Y19	0.069
Castellaniella	Y23	0.069
Microbacterium	Y23	0.069
Arenimonas	Y14	0.068
Ilumatobacter	Y18	0.068
Sphingopyxis	Y19	0.068
Lachnotalea	Y17	0.068
Rubellimicrobium	Y19	0.068
Burkholderia-Caballeronia-Paraburkholderia	Y21	0.068
Fluviicola	Y18	0.068
Fusicatenibacter	Y19	0.068
Patulibacter	Y17	0.068
Herbinix	Y16	0.067
Variovorax	Y18	0.067
Novosphingobium	Y20	0.067
Luteolibacter	Y18	0.067
Stenotrophobacter	Y20	0.067
Pseudoxanthomonas	Y21	0.067
Tagaea	Y15	0.067
Dactylosporangium	Y20	0.067
Eubacterium_coprostanoligenes_group	Y18	0.067
Pseudofulvimonas	Y22	0.067
Rubrobacter	Y17	0.066
ADurbBin063-1	Y14	0.066
Roseomonas	Y22	0.066
Altererythrobacter	Y14	0.065
Segetibacter	Y12	0.065
Desulfobacterium_catecholicum_group	Y14	0.065
Aquicella	Y19	0.065
Candidatus_Udaeobacter	Y21	0.065
iron-reducing_bacterium_enrichment_culture_clone_HN-HFO75	Y12	0.065
Candidatus_Soleaferrea	Y15	0.065
Rubellimicrobium	Y22	0.065
Nannocystis	Y22	0.064
Jatrophihabitans	Y23	0.064
Anaerovorax	Y12	0.063
Phyllobacterium	Y14	0.063
Bryobacter	Y23	0.063
Lactobacillus	Y12	0.063
Hyphomicrobium	Y18	0.063
Taibaiella	Y20	0.063
Anaerofustis	Y19	0.063
LNR_A2-18	Y12	0.062
Ohtaekwangia	Y20	0.062
Ilumatobacter	Y17	0.062
Crossiella	Y12	0.062
Amycolatopsis	Y17	0.062
Steroidobacter	Y22	0.061
Aminobacter	Y22	0.061
Desulfitibacter	Y20	0.061
Dinghuibacter	Y13	0.061
Luteibacter	Y16	0.061
Paracoccus	Y20	0.061
Rhodobacter	Y17	0.061
Acidibacter	Y17	0.06
UTBCD1	Y14	0.06
Segetibacter	Y17	0.06
iron-reducing_bacterium_enrichment_culture_clone_HN-HFO75	Y13	0.06
Erysipelothrix	Y14	0.06
Jatrophihabitans	Y15	0.06
Oscillibacter	Y23	0.06
Proteiniphilum	Y16	0.059
Ramlibacter	Y12	0.059
Lachnoclostridium_5	Y16	0.059
Ruminococcaceae_NK4A214_group	Y20	0.059
Brevundimonas	Y20	0.059
Paludibacter	Y17	0.059
Nonomuraea	Y19	0.059
Solitalea	Y12	0.059
Limnobacter	Y17	0.059
Marvinbryantia	Y19	0.059
Methanosaeta	Y16	0.058
Arcticibacter	Y19	0.058
Variovorax	Y20	0.058
Roseimicrobium	Y12	0.058
Friedmanniella	Y12	0.058
Dethiobacter	Y21	0.058
Haliangium	Y15	0.057
Ellin6067	Y23	0.057
Aminobacter	Y15	0.057
Candidatus_Solibacter	Y17	0.057
mle1-7	Y20	0.057
Telmatospirillum	Y14	0.057
Gemmata	Y18	0.057
Solirubrobacter	Y18	0.056
Hyphomicrobium	Y19	0.056
Candidatus_Saccharimonas	Y19	0.056
Flavisolibacter	Y23	0.056
Qipengyuania	Y12	0.056
Lachnotalea	Y14	0.056
Pedobacter	Y21	0.056
Achromobacter	Y22	0.056
Patulibacter	Y21	0.056
Actinotalea	Y16	0.055
Fermentimonas	Y17	0.055
Sedimentibacter	Y23	0.055
Azoarcus	Y12	0.055
Candidatus_Xiphinematobacter	Y12	0.055
Thauera	Y23	0.055
Subgroup_10	Y18	0.054
Nordella	Y19	0.054
Hydrogenoanaerobacterium	Y18	0.054
Limnobacter	Y23	0.054
Bacteroides	Y14	0.053
Actinophytocola	Y15	0.053
Bacteroides	Y18	0.053
Iamia	Y20	0.053
Pseudolabrys	Y20	0.053
Gracilibacter	Y13	0.053
Nitrosospira	Y14	0.053
Azoarcus	Y17	0.053
Limnobacter	Y21	0.053
Marinobacter	Y23	0.053
Lacunisphaera	Y12	0.052
Rhodoplanes	Y17	0.052
Solirubrobacter	Y21	0.052
Methanoculleus	Y16	0.052
Alkalibacter	Y12	0.052
Parasegetibacter	Y13	0.052
FFCH7168	Y18	0.052
ADurbBin063-1	Y22	0.052
Azospira	Y12	0.052
Methanosaeta	Y22	0.051
Gaiella	Y23	0.051
Candidatus_Koribacter	Y12	0.051
Parafilimonas	Y13	0.051
Candidatus_Gigarickettsia	Y16	0.051
Candidatus_Gigarickettsia	Y18	0.051
Lysobacter	Y14	0.05
Devosia	Y15	0.05
Ellin6055	Y15	0.05
MND1	Y15	0.05
Solirubrobacter	Y19	0.05
Trichococcus	Y22	0.05
Inquilinus	Y21	0.05
Luteitalea	Y14	0.05
Ferrovibrio	Y12	0.05
Desulfopila	Y12	0.05
Rhodocytophaga	Y18	0.05
Haloactinopolyspora	Y20	0.05
Pseudonocardia	Y17	0.049
Desulfobacterium_catecholicum_group	Y16	0.049
Macellibacteroides	Y14	0.049
Anaeromyxobacter	Y15	0.049
Terrimicrobium	Y22	0.049
bacterium_Ellin517	Y18	0.049
Dokdonella	Y12	0.048
Nannocystis	Y19	0.048
Paenisporosarcina	Y19	0.048
Chryseolinea	Y20	0.048
Virgisporangium	Y17	0.048
Pontibacter	Y21	0.048
IMCC26134	Y22	0.048
Steroidobacter	Y18	0.047
Mycobacterium	Y18	0.047
Phaselicystis	Y12	0.047
Pajaroellobacter	Y22	0.047
Telmatospirillum	Y16	0.047
Methanobacterium	Y16	0.046
Iamia	Y17	0.046
Chthoniobacter	Y19	0.046
Rubellimicrobium	Y12	0.046
Tardiphaga	Y20	0.046
Magnetospirillum	Y15	0.046
RB41	Y22	0.045
Candidatus_Saccharimonas	Y20	0.045
Acinetobacter	Y20	0.045
Oxobacter	Y19	0.045
MND1	Y12	0.044
Rhodomicrobium	Y14	0.044
Methanosaeta	Y18	0.044
Anaerosporomusa	Y12	0.044
Blastocatella	Y18	0.044
Sphaerochaeta	Y12	0.044
Candidatus_Xiphinematobacter	Y20	0.044
Proteiniphilum	Y13	0.043
Nitrospira	Y23	0.043
Massilia	Y15	0.043
Sedimentibacter	Y15	0.043
Raoultibacter	Y15	0.043
Hirschia	Y18	0.043
Hyphomicrobium	Y20	0.043
Telmatospirillum	Y21	0.043
Azospira	Y15	0.043
Domibacillus	Y18	0.043
Ruminiclostridium_1	Y13	0.042
Anaerocolumna	Y22	0.042
Luteolibacter	Y14	0.042
Clostridium_sensu_stricto_13	Y15	0.042
Actinoplanes	Y22	0.042
Crossiella	Y15	0.042
IS-44	Y18	0.042
Occallatibacter	Y12	0.042
Thauera	Y18	0.042
Gemmata	Y19	0.042
Marinilactibacillus	Y22	0.042
Thiobacillus	Y14	0.041
Lysobacter	Y17	0.041
Microvirga	Y22	0.041
Acinetobacter	Y15	0.041
CL500-29_marine_group	Y21	0.041
Lachnoclostridium_5	Y23	0.041
Chryseolinea	Y23	0.041
Amycolatopsis	Y21	0.041
Roseburia	Y21	0.041
Fluviicola	Y22	0.041
Tychonema_CCAP_1459-11B	Y12	0.041
Thioalkalispira	Y20	0.041
Pedomicrobium	Y22	0.04
Rhodoplanes	Y23	0.04
Nannocystis	Y17	0.04
Pseudoflavitalea	Y21	0.04
Pedobacter	Y14	0.04
Anaerofustis	Y22	0.04
Sphingomonas	Y18	0.039
Ellin6067	Y20	0.039
Flavisolibacter	Y12	0.039
Adhaeribacter	Y22	0.039
Magnetospirillum	Y12	0.039
Pseudopedobacter	Y17	0.039
Sporobacter	Y17	0.038
Bryobacter	Y22	0.038
Pseudoduganella	Y15	0.038
Chthoniobacter	Y18	0.038
Anaerofustis	Y18	0.038
Nonomuraea	Y20	0.038
Pedobacter	Y22	0.038
Petrimonas	Y18	0.038
Rickettsiella	Y18	0.038
Blastococcus	Y23	0.037
Pseudoxanthomonas	Y18	0.037
Dokdonella	Y22	0.037
Actinoplanes	Y23	0.037
Flindersiella	Y14	0.037
Thauera	Y15	0.037
Petrimonas	Y16	0.037
Flaviaesturariibacter	Y20	0.037
Magnetospirillum	Y21	0.037
Rhodoplanes	Y15	0.036
Dysgonomonas	Y22	0.036
Caenimonas	Y18	0.036
Anaerofustis	Y13	0.036
Domibacillus	Y15	0.036
Rickettsiella	Y22	0.036
Mizugakiibacter	Y23	0.036
Lacunisphaera	Y15	0.035
Fermentimonas	Y16	0.035
Blastococcus	Y17	0.035
Lacunisphaera	Y18	0.035
Aquicella	Y15	0.035
Taibaiella	Y22	0.035
Telmatospirillum	Y12	0.035
Conexibacter	Y20	0.035
Microbacterium	Y21	0.035
Stenotrophomonas	Y21	0.035
Devosia	Y18	0.034
Luteimonas	Y19	0.034
LNR_A2-18	Y21	0.034
Nitrospira	Y22	0.034
Pseudolabrys	Y22	0.034
Desulfobacterium_catecholicum_group	Y17	0.034
Caulobacter	Y17	0.034
Promicromonospora	Y17	0.034
Aridibacter	Y22	0.034
Rubrobacter	Y22	0.034
Flavihumibacter	Y15	0.034
Nitrosospira	Y19	0.034
Solitalea	Y15	0.034
Parafilimonas	Y16	0.034
Brenneria	Y12	0.033
Christensenellaceae_R-7_group	Y19	0.033
Bradyrhizobium	Y19	0.033
Ferruginibacter	Y19	0.033
Haloactinopolyspora	Y23	0.033
Staphylococcus	Y17	0.033
MND1	Y17	0.032
Steroidobacter	Y19	0.032
Hydrogenispora	Y19	0.032
Tardiphaga	Y12	0.032
Desulfotomaculum	Y13	0.032
Asticcacaulis	Y13	0.032
Occallatibacter	Y23	0.032
Uliginosibacterium	Y15	0.032
Sporobacter	Y19	0.031
Gemmatimonas	Y15	0.031
Pelotomaculum	Y16	0.031
Polycyclovorans	Y12	0.031
Desulfopila	Y13	0.031
Hydrogenophaga	Y16	0.031
Domibacillus	Y19	0.031
Solirubrobacter	Y20	0.03
Methanobacterium	Y22	0.03
Flavisolibacter	Y17	0.03
Agromyces	Y17	0.03
Flavisolibacter	Y18	0.03
Carnobacterium	Y21	0.03
Bosea	Y23	0.03
Acinetobacter	Y23	0.03
iron-reducing_bacterium_enrichment_culture_clone_HN-HFO75	Y15	0.03
Methylotenera	Y22	0.03
UTCFX1	Y22	0.03
Glycomyces	Y23	0.03
Lysinibacillus	Y13	0.03
Sphingobacterium	Y16	0.03
Sphingobacterium	Y23	0.03
Marvinbryantia	Y20	0.03
Novosphingobium	Y18	0.029
Niastella	Y19	0.029
Gaiella	Y22	0.029
Parabacteroides	Y15	0.029
Candidatus_Alysiosphaera	Y22	0.029
Ruminiclostridium_6	Y17	0.029
FFCH7168	Y19	0.029
Flindersiella	Y16	0.029
Acidipila	Y18	0.029
Haliangium	Y12	0.028
Luteimonas	Y20	0.028
Flavisolibacter	Y14	0.028
Solitalea	Y16	0.028
Terrimonas	Y12	0.027
Haliangium	Y22	0.027
Candidatus_Udaeobacter	Y17	0.027
Oxobacter	Y12	0.027
Oxobacter	Y16	0.027
Tagaea	Y20	0.027
Uliginosibacterium	Y14	0.027
Parvibaculum	Y21	0.027
Meniscus	Y14	0.026
Hydrogenispora	Y20	0.026
Gemmatimonas	Y12	0.026
Arenimonas	Y19	0.026
Acinetobacter	Y21	0.026
Methylotenera	Y17	0.026
Solitalea	Y17	0.026
Terrimicrobium	Y18	0.026
Ferrovibrio	Y18	0.026
Edaphobacter	Y17	0.026
Brenneria	Y15	0.025
wb1-P19	Y19	0.025
Granulicella	Y23	0.025
Sphingomonas	Y22	0.024
Parabacteroides	Y12	0.024
Methanoculleus	Y12	0.024
Candidatus_Nitrososphaera	Y15	0.024
Bauldia	Y23	0.024
Ruminiclostridium_6	Y19	0.024
Ferruginibacter	Y20	0.024
Lysinibacillus	Y16	0.024
Marvinbryantia	Y18	0.024
Lactococcus	Y23	0.024
Subgroup_10	Y14	0.023
Bradyrhizobium	Y18	0.023
UTBCD1	Y19	0.023
Taibaiella	Y19	0.023
Nannocystis	Y20	0.023
Pelotomaculum	Y13	0.023
Flavihumibacter	Y14	0.023
Gemmatirosa	Y15	0.023
Desulfitibacter	Y17	0.023
Microlunatus	Y18	0.023
ADurbBin063-1	Y19	0.023
Geodermatophilus	Y19	0.023
FFCH7168	Y20	0.023
Occallatibacter	Y15	0.023
Flaviaesturariibacter	Y19	0.023
Desulfobulbus	Y19	0.023
Methanosaeta	Y19	0.022
SWB02	Y22	0.022
Sphingopyxis	Y18	0.022
Candidatus_Soleaferrea	Y12	0.022
Dethiobacter	Y13	0.022
Terrimicrobium	Y15	0.022
Pseudopedobacter	Y15	0.022
Buchnera	Y23	0.022
Bacteroides	Y21	0.021
PAUC26f	Y14	0.021
ADurbBin063-1	Y16	0.021
Nitrosospira	Y16	0.021
Gemmata	Y20	0.021
Luteibacter	Y23	0.021
Patulibacter	Y14	0.021
Rhodobacter	Y14	0.021
Phenylobacterium	Y12	0.02
Ellin6067	Y14	0.02
Desulfovibrio	Y17	0.02
Terrimonas	Y22	0.02
Anaerosporomusa	Y17	0.02
Carnobacterium	Y19	0.02
Bosea	Y22	0.02
Luteibacter	Y22	0.02
Diplosphaera	Y21	0.02
Actinophytocola	Y17	0.019
Steroidobacter	Y20	0.019
Mesorhizobium	Y22	0.019
Hirschia	Y22	0.019
Pelotomaculum	Y17	0.019
Nitrosospira	Y17	0.019
Shinella	Y18	0.019
Sphingoaurantiacus	Y14	0.019
Anaeromyxobacter	Y17	0.019
Desulfopila	Y17	0.019
Acidaminococcus	Y13	0.019
Geobacter	Y15	0.018
Promicromonospora	Y14	0.018
Ramlibacter	Y19	0.018
Amycolatopsis	Y14	0.018
Candidatus_Xiphinematobacter	Y19	0.018
[truncated: 1,963 more rows]
