# Supplementary material for: Correlation Analysis of the Bacterial Community and Wood Properties of Populus × euramericana cv. “74/76” Wet Heartwood
Source: Front Microbiol. 2022 Jul 4;13:868078. doi: 10.3389/fmicb.2022.868078 (PMC9289670; doi:10.3389/fmicb.2022.868078)
Supplement: Supplementary file 5 [file Table_5.XLSX]

## Sheet: Number
Supplemental Tables S6 Wood properties of the sapwood number
Indicators	Number
Hemicellulose of the sapwood	Y24
Cellulose of the sapwood	Y25
Lignin of the sapwood	Y26
Cold water extractive of the sapwood	Y27
Hot water extractive of the sapwood	Y28
1% NaOH extractive of the sapwood	Y29
Radial shrinkage rate of oven dry of the sapwood	Y30
Chordwise shrinkage rate of oven dry of the sapwood	Y31
Volume shrinkage rate of oven dry of the sapwood	Y32
Radial shrinkage rate of air dry of the sapwood	Y33
Chordwise shrinkage rate of air dry of the sapwood	Y34
Volume shrinkage rate of air dry of the sapwood	Y35
Air dry density of the sapwood	Y36
oven dry density of the sapwood	Y37
Basic density of the sapwood	Y38
Bending elastic modulus of the sapwood	Y39
Bending strength of the sapwood	Y40
Compressive strength parallel to grain of the sapwood	Y41

## Sheet: Chemical properties
Supplemental Tables S5 Spearman correlations between endophytic bacteria of the sapwood and the chemical properties of the sapwood
Note: * Correlation is significant at the p < 0.05 level; ** Correlation is significant at the p < 0.01 level.
Genue	Indicators	r
Fluviicola	Y27	0.634**
Mizugakiibacter	Y27	0.622**
Hydrogenophaga	Y28	0.608**
Tychonema_CCAP_1459-11B	Y29	-0.595**
Candidatus_Entotheonella	Y29	-0.592**
Limnobacter	Y29	-0.589**
Haloactinopolyspora	Y25	-0.584**
Arcticibacter	Y29	-0.566**
Luteibacter	Y27	0.566**
Geovibrio	Y25	0.562**
JGI_0001001-H03	Y27	0.56**
Desulfovibrio	Y25	0.541**
Buchnera	Y25	0.531**
Cellvibrio	Y24	-0.522**
Hydrogenophaga	Y24	-0.522**
Desulfotomaculum	Y27	0.512*
Gemmata	Y25	0.512*
Flaviaesturariibacter	Y28	0.51*
Candidatus_Xiphinematobacter	Y27	0.506*
Candidatus_Xiphinematobacter	Y28	0.504*
Sphaerochaeta	Y26	-0.501*
Flaviaesturariibacter	Y25	0.499*
Treponema	Y29	-0.498*
Candidatus_Saccharimonas	Y27	-0.494*
Ferrovibrio	Y28	0.494*
Trichococcus	Y26	-0.493*
Achromobacter	Y26	-0.483*
Actinotalea	Y25	0.483*
Luteolibacter	Y28	0.482*
Flavisolibacter	Y24	-0.478*
Rubellimicrobium	Y24	-0.478*
Cephaloticoccus	Y26	-0.478*
Ramlibacter	Y28	0.477*
iron-reducing_bacterium_enrichment_culture_clone_HN-HFO75	Y26	-0.475*
Roseburia	Y25	-0.474*
Trichococcus	Y25	0.474*
Chujaibacter	Y27	0.47*
Anaerocella	Y27	-0.467*
ADurbBin063-1	Y26	-0.463*
Chryseolinea	Y27	-0.459*
Georgfuchsia	Y27	-0.459*
Haloactinopolyspora	Y27	0.459*
Sphaerochaeta	Y29	0.458*
Qipengyuania	Y24	-0.457*
Desulfobacterium_catecholicum_group	Y28	0.457*
Hydrogenispora	Y26	-0.455*
Microlunatus	Y27	0.455*
Desulfitibacter	Y24	0.454*
Actinoplanes	Y27	0.453*
Ohtaekwangia	Y28	0.449*
Methanomassiliicoccus	Y25	0.447*
Brevundimonas	Y27	0.44*
Cephaloticoccus	Y28	0.439*
Geovibrio	Y24	-0.437*
Peredibacter	Y24	-0.437*
Dinghuibacter	Y29	-0.437*
Anaerovorax	Y25	0.437*
Anaerofustis	Y25	0.435*
Blastocatella	Y29	-0.434*
Flindersiella	Y29	-0.432*
Sedimentibacter	Y27	0.432*
Flavobacterium	Y28	0.432*
Domibacillus	Y29	0.432*
Chthoniobacter	Y27	0.431*
Peredibacter	Y28	0.43*
Granulicella	Y27	0.429*
Stenotrophomonas	Y28	0.429*
Roseimicrobium	Y29	-0.428*
Desulfovibrio	Y26	-0.426*
Macellibacteroides	Y26	-0.425*
Inquilinus	Y25	-0.424*
Christensenellaceae_R-7_group	Y25	0.423*
Acidipila	Y26	-0.422*
Methylotenera	Y24	-0.421*
Shinella	Y28	0.419*
Anaeromyxobacter	Y26	-0.418*
AKYG587	Y26	-0.415*
Paludibacter	Y26	-0.412*
Ensifer	Y28	0.412*
Georgfuchsia	Y25	0.408*
Paenisporosarcina	Y28	-0.407*
Actinospica	Y26	-0.405*
Sedimentibacter	Y25	0.405*
Marinilactibacillus	Y27	0.403
Mizugakiibacter	Y26	0.401
Methanomassiliicoccus	Y29	0.4
Luteitalea	Y28	0.395
Flindersiella	Y24	0.394
Oxalicibacterium	Y27	0.394
Nocardioides	Y28	0.392
JGI_0001001-H03	Y28	0.39
Methanobacterium	Y29	0.389
Pseudorhodoferax	Y28	0.389
Anaerotruncus	Y24	0.387
Occallatibacter	Y27	0.386
Uliginosibacterium	Y25	0.385
Bacteroides	Y24	0.384
Paenisporosarcina	Y27	0.383
Sporichthya	Y27	0.379
Sphingobium	Y27	0.375
Lachnotalea	Y24	0.375
Nannocystis	Y24	0.373
Papillibacter	Y25	0.372
Flavobacterium	Y25	0.371
Blastococcus	Y27	0.369
Flaviaesturariibacter	Y27	0.368
Methylobacterium	Y27	0.364
Anaerocolumna	Y25	0.363
Paenisporosarcina	Y24	0.363
Gemmatirosa	Y27	0.359
Paenibacillus	Y27	0.355
Flavisolibacter	Y28	0.353
Massilia	Y27	0.352
Methanosarcina	Y29	0.347
Solitalea	Y24	0.346
Vicinamibacter	Y24	0.345
Cellvibrio	Y27	0.345
Occallatibacter	Y24	0.343
Sporobacter	Y25	0.339
Clostridium_sensu_stricto_13	Y27	0.339
Proteiniphilum	Y25	0.338
Tychonema_CCAP_1459-11B	Y27	0.336
Proteiniphilum	Y29	0.334
Sphingopyxis	Y26	0.332
Parafilimonas	Y27	0.332
Clostridium_sensu_stricto_13	Y25	0.329
Flavobacterium	Y27	0.327
Paracoccus	Y29	0.327
Carnobacterium	Y27	0.326
Methanosaeta	Y29	0.325
Ilumatobacter	Y28	0.325
Peredibacter	Y25	0.323
Desulfovibrio	Y29	0.322
Sphingopyxis	Y28	0.322
Asticcacaulis	Y27	0.321
Azoarcus	Y28	0.321
Microbacterium	Y29	0.321
Chthoniobacter	Y28	0.32
Virgisporangium	Y25	0.32
Friedmanniella	Y27	0.32
Burkholderia-Caballeronia-Paraburkholderia	Y25	0.319
Oxobacter	Y25	0.319
Ramlibacter	Y27	0.318
Phyllobacterium	Y28	0.317
Desulfomicrobium	Y24	0.316
Desulfomicrobium	Y27	0.316
Roseobacter_clade_CHAB-I-5_lineage	Y25	0.316
Desulfobulbus	Y28	0.316
AKYG587	Y25	0.315
Ruminiclostridium_1	Y25	0.314
Acidovorax	Y28	0.314
Caenimonas	Y28	0.313
Hydrogenoanaerobacterium	Y25	0.312
Bacillus	Y27	0.311
Pseudoflavitalea	Y28	0.311
Pseudopedobacter	Y27	0.311
Pseudorhodoferax	Y26	0.31
Geovibrio	Y29	0.309
Bacillus	Y28	0.307
Luteimonas	Y28	0.306
Acholeplasma	Y27	0.306
Iamia	Y28	0.305
Candidatus_Nitrocosmicus	Y29	0.305
Blautia	Y24	0.303
Sporotomaculum	Y27	0.302
Inquilinus	Y26	0.299
Herbinix	Y25	0.297
Pseudoflavitalea	Y24	0.297
Desulfovirga	Y24	0.297
Lysobacter	Y28	0.296
Castellaniella	Y29	0.296
Nordella	Y24	0.294
Lentimicrobium	Y27	0.289
Pelospora	Y27	0.287
iron-reducing_bacterium_enrichment_culture_clone_HN-HFO75	Y24	0.286
Cellvibrio	Y26	0.286
Desulfopila	Y26	0.286
Nitrosospira	Y24	0.284
FFCH7168	Y25	0.284
Alkalibacter	Y27	0.283
Azospira	Y28	0.282
Uliginosibacterium	Y28	0.282
Rhodomicrobium	Y24	0.281
Anaeromyxobacter	Y28	0.281
Ilumatobacter	Y25	0.28
Candidatus_Nitrocosmicus	Y27	0.28
Rickettsiella	Y27	0.279
Lachnoclostridium_5	Y27	0.278
Devosia	Y27	0.277
Ruminiclostridium_6	Y24	0.277
Methanobrevibacter	Y29	0.276
Dokdonella	Y27	0.276
Sphingopyxis	Y27	0.275
Lachnospiraceae_NK4A136_group	Y28	0.275
Clostridiales_bacterium_canine_oral_taxon_162	Y24	0.275
Syntrophaceticus	Y25	0.274
Methylotenera	Y27	0.274
Pseudonocardia	Y28	0.273
Haloactinopolyspora	Y24	0.273
Methanoculleus	Y29	0.272
Hydrogenispora	Y25	0.267
Stenotrophobacter	Y28	0.266
Chujaibacter	Y26	0.265
Occallatibacter	Y29	0.265
Lacunisphaera	Y28	0.264
Haloactinopolyspora	Y26	0.264
Candidatus_Soleaferrea	Y25	0.263
Pajaroellobacter	Y27	0.262
Terrimonas	Y28	0.261
Aminobacter	Y28	0.261
UTBCD1	Y28	0.261
Telmatospirillum	Y24	0.259
Stenotrophomonas	Y27	0.259
Proteiniclasticum	Y29	0.258
Rhodocytophaga	Y28	0.258
Oscillibacter	Y24	0.258
Methanobacterium	Y25	0.257
Rhodoplanes	Y24	0.256
Jatrophihabitans	Y25	0.256
Propionivibrio	Y28	0.256
Azohydromonas	Y28	0.256
Luteibacter	Y26	0.256
Petrimonas	Y29	0.256
Lactococcus	Y29	0.256
Rubrobacter	Y28	0.255
Sporotomaculum	Y25	0.254
Jatrophihabitans	Y27	0.254
Conexibacter	Y27	0.253
Gracilibacter	Y27	0.252
Ferruginibacter	Y28	0.251
Hydrogenophaga	Y27	0.25
Pseudolabrys	Y28	0.249
Chryseolinea	Y24	0.248
Shinella	Y27	0.247
Microbacterium	Y27	0.246
Terrimonas	Y24	0.244
Acinetobacter	Y28	0.244
Tardiphaga	Y25	0.244
ADurbBin063-1	Y25	0.243
Caulobacter	Y28	0.241
Mucilaginibacter	Y25	0.241
Cellvibrio	Y28	0.241
Paracoccus	Y26	0.241
Desulfosporosinus	Y27	0.241
Proteiniclasticum	Y25	0.239
Sphingobacterium	Y27	0.239
Brevundimonas	Y28	0.238
Dethiobacter	Y24	0.237
Pseudoxanthomonas	Y28	0.236
Promicromonospora	Y28	0.236
Hydrogenophaga	Y25	0.236
Lactobacillus	Y24	0.235
Adhaeribacter	Y25	0.235
Qipengyuania	Y26	0.235
IS-44	Y28	0.235
Microbacterium	Y25	0.235
Geobacter	Y28	0.233
Amycolatopsis	Y24	0.233
Glycomyces	Y28	0.232
Acidaminococcus	Y29	0.23
Sporomusa	Y27	0.229
Azoarcus	Y25	0.229
CL500-29_marine_group	Y25	0.228
CL500-29_marine_group	Y28	0.228
Chitinophaga	Y24	0.227
Actinotalea	Y27	0.227
Raoultibacter	Y25	0.227
Solitalea	Y29	0.226
Roseobacter_clade_CHAB-I-5_lineage	Y24	0.226
Lacunisphaera	Y27	0.225
Allorhizobium-Neorhizobium-Pararhizobium-Rhizobium	Y27	0.224
PAUC26f	Y28	0.224
Tagaea	Y24	0.223
Methylobacter	Y26	0.223
Acidipila	Y24	0.223
Hyphomicrobium	Y28	0.222
Sphingobium	Y28	0.222
Sporomusa	Y25	0.22
Inquilinus	Y27	0.22
Rhizobacter	Y28	0.22
Azohydromonas	Y25	0.22
Intestinimonas	Y29	0.219
Rhodomicrobium	Y28	0.218
Ensifer	Y27	0.218
Diplosphaera	Y29	0.217
Aquicella	Y28	0.216
Actinospica	Y24	0.216
Erysipelothrix	Y25	0.215
Rhodanobacter	Y27	0.215
Macellibacteroides	Y29	0.215
Leptothrix	Y27	0.214
Methylotenera	Y26	0.213
Acetonema	Y29	0.213
Gemmatimonas	Y27	0.212
Nocardioides	Y27	0.211
Parabacteroides	Y24	0.211
Tychonema_CCAP_1459-11B	Y25	0.211
Methylomicrobium	Y26	0.211
IMCC26134	Y24	0.21
Thauera	Y24	0.21
Verticia	Y24	0.21
Mesorhizobium	Y27	0.208
Cephaloticoccus	Y25	0.208
Methylotenera	Y28	0.208
Geovibrio	Y28	0.208
Caldicoprobacter	Y24	0.207
Gemmatirosa	Y28	0.207
Lysobacter	Y24	0.206
Asticcacaulis	Y26	0.206
Ruminococcaceae_UCG-010	Y27	0.206
Marinilactibacillus	Y28	0.206
Acidibacter	Y24	0.205
MND1	Y28	0.205
Candidatus_Alysiosphaera	Y25	0.205
Niastella	Y28	0.204
Aquicella	Y27	0.204
Arenimonas	Y28	0.204
Ruminococcaceae_UCG-013	Y24	0.204
Bauldia	Y24	0.203
Pedobacter	Y24	0.202
Polycyclovorans	Y24	0.201
Ruminococcaceae_UCG-010	Y24	0.2
Friedmanniella	Y25	0.2
Fluviicola	Y26	0.2
Noviherbaspirillum	Y27	0.198
Pelotomaculum	Y29	0.198
Segetibacter	Y25	0.197
Syntrophaceticus	Y28	0.197
Pedomicrobium	Y24	0.196
Ruminiclostridium_1	Y29	0.196
Crossiella	Y26	0.196
Solitalea	Y26	0.196
Desulfobulbus	Y27	0.196
Tychonema_CCAP_1459-11B	Y28	0.196
Clostridiales_bacterium_enrichment_culture_clone_06-1235251-76	Y25	0.195
Virgisporangium	Y28	0.195
Patulibacter	Y24	0.195
Thioalkalispira	Y26	0.195
Methanosaeta	Y25	0.194
Actinoplanes	Y28	0.194
Achromobacter	Y25	0.193
Opitutus	Y24	0.192
Tardiphaga	Y27	0.191
Lysinibacillus	Y24	0.191
Leptothrix	Y28	0.19
Sphaerochaeta	Y24	0.19
Virgisporangium	Y27	0.19
Mizugakiibacter	Y28	0.19
Ruminiclostridium_1	Y24	0.189
Pseudomonas	Y25	0.189
Brenneria	Y27	0.189
Hirschia	Y28	0.189
Paludibacter	Y28	0.189
Granulicella	Y24	0.189
Pseudomonas	Y24	0.188
Flavisolibacter	Y25	0.188
Sulfurospirillum	Y29	0.188
Gracilibacter	Y24	0.187
Flavihumibacter	Y24	0.186
Glycomyces	Y24	0.186
Pontibacter	Y28	0.186
Roseburia	Y28	0.186
Edaphobacter	Y27	0.186
Trichococcus	Y27	0.185
Acidipila	Y25	0.185
Streptomyces	Y24	0.184
Blastocatella	Y26	0.184
Terrimicrobium	Y25	0.184
Anaerovorax	Y27	0.183
Oxalicibacterium	Y25	0.183
Buchnera	Y28	0.183
Rubellimicrobium	Y25	0.182
Rickettsiella	Y28	0.182
Phenylobacterium	Y24	0.181
Sphingoaurantiacus	Y24	0.181
Iamia	Y27	0.18
Meniscus	Y28	0.18
Mesorhizobium	Y28	0.18
Arcticibacter	Y28	0.179
Clostridiales_bacterium_canine_oral_taxon_162	Y27	0.179
Haliangium	Y28	0.178
Sphingobacterium	Y28	0.178
IMCC26134	Y27	0.177
Staphylococcus	Y25	0.177
IS-44	Y27	0.176
Arenimonas	Y27	0.175
Pseudoduganella	Y28	0.175
Flavihumibacter	Y26	0.175
Flavitalea	Y24	0.174
Meniscus	Y25	0.174
Haliangium	Y27	0.174
Bacillus	Y29	0.174
Pelospora	Y24	0.174
wb1-P19	Y28	0.174
Microvirga	Y28	0.173
Roseomonas	Y25	0.173
Bdellovibrio	Y27	0.172
Pelotomaculum	Y25	0.172
Desulfosporosinus	Y24	0.172
Staphylococcus	Y27	0.172
Bradyrhizobium	Y27	0.171
Desulfovirga	Y29	0.171
Achromobacter	Y28	0.171
Oscillibacter	Y28	0.171
Devosia	Y28	0.17
Sorangium	Y28	0.17
Candidatus_Nitrososphaera	Y29	0.169
Rhodanobacter	Y26	0.169
AKYG587	Y28	0.169
Domibacillus	Y28	0.169
Hydrogenispora	Y24	0.168
Arcticibacter	Y27	0.168
Cellulomonas	Y25	0.167
Dyadobacter	Y28	0.167
Crossiella	Y29	0.167
Intestinimonas	Y25	0.167
Kribbella	Y24	0.166
Microvirga	Y27	0.166
Acetonema	Y27	0.166
Magnetospirillum	Y24	0.166
Sulfurospirillum	Y24	0.166
Pelospora	Y25	0.166
Solitalea	Y28	0.166
Edaphobacter	Y24	0.166
Lactococcus	Y25	0.166
Olivibacter	Y26	0.166
Stenotrophobacter	Y24	0.165
Aridibacter	Y28	0.165
Microlunatus	Y29	0.165
IMCC26134	Y29	0.165
Rhodobacter	Y28	0.165
Gracilibacter	Y25	0.164
Actinophytocola	Y24	0.163
Jatrophihabitans	Y28	0.163
Paludibacter	Y25	0.162
Sphingobacterium	Y25	0.162
Nitrospira	Y25	0.161
Ruminococcaceae_NK4A214_group	Y25	0.161
OM27_clade	Y27	0.161
Actinospica	Y25	0.161
Syntrophaceticus	Y29	0.16
Erysipelothrix	Y29	0.16
Virgisporangium	Y24	0.159
Novosphingobium	Y24	0.158
Inquilinus	Y28	0.158
Syntrophomonas	Y27	0.157
Lentimicrobium	Y29	0.156
Candidatus_Udaeobacter	Y25	0.156
Sporosarcina	Y24	0.156
Sphingoaurantiacus	Y26	0.156
RB41	Y25	0.155
Herbinix	Y27	0.155
Acidovorax	Y25	0.155
Sphingomonas	Y24	0.154
Methanosaeta	Y27	0.154
Staphylococcus	Y29	0.154
Ellin6055	Y27	0.153
Blastocatella	Y27	0.153
Pelomonas	Y26	0.153
Oxalicibacterium	Y28	0.153
Kribbella	Y27	0.152
Caulobacter	Y27	0.152
Proteiniclasticum	Y28	0.152
Polycyclovorans	Y28	0.152
Bradyrhizobium	Y28	0.151
Blastococcus	Y28	0.151
CL500-29_marine_group	Y27	0.15
Dyadobacter	Y26	0.15
Duganella	Y27	0.15
ADurbBin063-1	Y24	0.149
Eubacterium_coprostanoligenes_group	Y24	0.149
Pseudorhodoferax	Y27	0.149
Pseudomonas	Y29	0.148
Macellibacteroides	Y25	0.147
Phaselicystis	Y27	0.145
Acetonema	Y24	0.145
Rubellimicrobium	Y27	0.145
Verticia	Y27	0.145
Anaerosporomusa	Y24	0.144
Methanoculleus	Y26	0.144
Roseburia	Y26	0.144
FFCH7168	Y28	0.144
Stenotrophomonas	Y29	0.144
Anaerocolumna	Y27	0.143
Actinotalea	Y28	0.143
Trichococcus	Y28	0.143
Ferrovibrio	Y25	0.143
Niastella	Y24	0.142
Gemmata	Y28	0.142
Dactylosporangium	Y24	0.141
Sphaerochaeta	Y28	0.141
Petrimonas	Y24	0.141
Eubacterium_coprostanoligenes_group	Y25	0.141
Reyranella	Y24	0.14
Bdellovibrio	Y24	0.14
Actinophytocola	Y28	0.14
Qipengyuania	Y28	0.14
Duganella	Y24	0.14
Petrimonas	Y25	0.14
Phaselicystis	Y28	0.139
Sorangium	Y24	0.139
Acetonema	Y25	0.139
Luteitalea	Y29	0.139
Achromobacter	Y29	0.139
Edaphobacter	Y25	0.138
Lachnoclostridium_5	Y25	0.137
Desulfobacterium_catecholicum_group	Y25	0.137
Acholeplasma	Y28	0.137
Amycolatopsis	Y25	0.137
Clostridiales_bacterium_canine_oral_taxon_162	Y26	0.137
Hyphomicrobium	Y25	0.136
Desulfomicrobium	Y26	0.136
Pelagibacterium	Y28	0.136
Tumebacillus	Y28	0.136
Mycobacterium	Y25	0.135
Acidibacter	Y28	0.135
Oxobacter	Y24	0.135
Proteiniphilum	Y24	0.134
Variovorax	Y28	0.134
Phaselicystis	Y24	0.134
Leptothrix	Y24	0.133
Elusimicrobium	Y25	0.133
Oscillibacter	Y25	0.133
SWB02	Y24	0.132
Flavisolibacter	Y27	0.132
OM27_clade	Y28	0.132
Geodermatophilus	Y29	0.132
Friedmanniella	Y29	0.132
Chryseolinea	Y25	0.131
ADurbBin063-1	Y28	0.131
Vicinamibacter	Y28	0.13
Flavihumibacter	Y28	0.13
Paenibacillus	Y26	0.129
Pseudolabrys	Y27	0.127
Nitrospira	Y28	0.127
Luteolibacter	Y27	0.127
Mucilaginibacter	Y27	0.127
Lachnotalea	Y29	0.127
Telmatospirillum	Y29	0.127
Noviherbaspirillum	Y28	0.126
Candidatus_Soleaferrea	Y24	0.126
Methanosarcina	Y27	0.125
Ohtaekwangia	Y25	0.124
MND1	Y27	0.124
Kribbella	Y28	0.124
mle1-7	Y26	0.124
Asticcacaulis	Y28	0.124
bacterium_Ellin517	Y25	0.124
Gaiella	Y27	0.123
Pseudoduganella	Y27	0.123
Anaerotruncus	Y25	0.122
Bact-08	Y29	0.122
Pelospora	Y29	0.122
Altererythrobacter	Y24	0.121
Streptomyces	Y25	0.121
Iamia	Y25	0.121
Ruminococcaceae_UCG-014	Y27	0.121
Bryobacter	Y28	0.12
Anaerovorax	Y29	0.12
Pontibacter	Y26	0.12
Pajaroellobacter	Y24	0.118
Anaerolinea	Y28	0.118
Microbacterium	Y28	0.118
possible_genus_04	Y29	0.118
Candidatus_Xiphinematobacter	Y25	0.117
Terrimicrobium	Y27	0.117
Domibacillus	Y24	0.117
Diplosphaera	Y24	0.117
Bacillus	Y24	0.116
Nordella	Y28	0.116
Rubrobacter	Y26	0.116
Candidatus_Alysiosphaera	Y28	0.116
Candidatus_Solibacter	Y24	0.115
Gemmata	Y29	0.115
bacterium_Ellin517	Y29	0.115
Candidatus_Saccharimonas	Y24	0.114
JGI_0001001-H03	Y25	0.114
Hydrogenophaga	Y26	0.114
Luteolibacter	Y25	0.113
Sphingoaurantiacus	Y27	0.113
Subgroup_10	Y27	0.112
Mycobacterium	Y27	0.112
Bdellovibrio	Y28	0.112
Conexibacter	Y24	0.112
Labrys	Y25	0.112
Sporobacter	Y27	0.111
Chitinophaga	Y27	0.111
Pseudoxanthomonas	Y25	0.111
Sporosarcina	Y27	0.111
Microbacterium	Y24	0.111
Blautia	Y29	0.111
Methanosarcina	Y24	0.11
Alkalibacter	Y25	0.11
Thauera	Y26	0.11
OM27_clade	Y24	0.109
PAUC26f	Y25	0.109
Opitutus	Y28	0.108
Luteimonas	Y24	0.107
Subgroup_10	Y28	0.107
Solirubrobacter	Y28	0.107
Roseimicrobium	Y25	0.107
bacterium_Ellin517	Y24	0.107
Gaiella	Y25	0.106
Skermanella	Y28	0.105
Burkholderia-Caballeronia-Paraburkholderia	Y27	0.105
Magnetospirillum	Y27	0.105
Magnetospirillum	Y29	0.105
Novosphingobium	Y28	0.104
possible_genus_04	Y28	0.104
Allorhizobium-Neorhizobium-Pararhizobium-Rhizobium	Y28	0.103
Aeromicrobium	Y28	0.103
Gracilibacter	Y28	0.103
Pseudolabrys	Y25	0.102
Nannocystis	Y28	0.102
Pedobacter	Y26	0.102
Acidovorax	Y27	0.102
Luteibacter	Y29	0.102
Staphylococcus	Y28	0.102
Streptomyces	Y27	0.101
Christensenellaceae_R-7_group	Y29	0.101
Roseimicrobium	Y24	0.101
Pajaroellobacter	Y28	0.101
Streptomyces	Y28	0.1
Ruminococcaceae_UCG-014	Y26	0.1
Fluviicola	Y28	0.1
Labrys	Y24	0.099
Variovorax	Y24	0.098
Parafilimonas	Y24	0.098
Amycolatopsis	Y27	0.097
Fermentimonas	Y26	0.096
LNR_A2-18	Y29	0.096
Dethiobacter	Y27	0.096
Castellaniella	Y28	0.096
Marinobacter	Y24	0.096
Thiobacillus	Y26	0.095
Clostridium_sensu_stricto_13	Y24	0.095
Pleomorphomonas	Y24	0.095
Macellibacteroides	Y24	0.095
Nocardioides	Y25	0.094
Pedomicrobium	Y28	0.094
Acinetobacter	Y25	0.094
Caldicoprobacter	Y25	0.094
Roseomonas	Y29	0.094
Limnobacter	Y26	0.093
Novosphingobium	Y27	0.092
Rhodoplanes	Y28	0.092
Anaerocolumna	Y29	0.092
Kribbella	Y29	0.092
Shinella	Y26	0.092
wb1-P19	Y24	0.092
Desulfosporosinus	Y29	0.092
Iamia	Y29	0.091
Hyphomicrobium	Y24	0.091
Candidatus_Udaeobacter	Y28	0.091
Stenotrophobacter	Y25	0.09
Dactylosporangium	Y25	0.09
Chujaibacter	Y28	0.09
Dongia	Y28	0.089
Treponema	Y28	0.089
iron-reducing_bacterium_enrichment_culture_clone_HN-HFO75	Y25	0.089
Terrimicrobium	Y28	0.089
Lentimicrobium	Y25	0.088
Ellin6067	Y28	0.088
Pseudoxanthomonas	Y24	0.088
Promicromonospora	Y24	0.088
Hydrogenispora	Y27	0.087
Iamia	Y24	0.086
Desulfitibacter	Y25	0.086
Sorangium	Y25	0.086
Sphaerochaeta	Y25	0.085
Lachnotalea	Y27	0.085
wb1-P19	Y27	0.085
Polycyclovorans	Y29	0.085
Sporichthya	Y29	0.085
Pseudomonas	Y27	0.084
Candidatus_Nitrososphaera	Y25	0.084
Methanosarcina	Y25	0.084
Sedimentibacter	Y28	0.084
Tardiphaga	Y28	0.084
Aeromicrobium	Y29	0.083
Hirschia	Y24	0.083
Fusicatenibacter	Y24	0.082
Flindersiella	Y27	0.082
Dysgonomonas	Y25	0.081
Anaerosporomusa	Y27	0.081
Bosea	Y28	0.081
Blastocatella	Y25	0.08
Methanoculleus	Y27	0.08
Desulfotomaculum	Y28	0.08
Fusicatenibacter	Y26	0.08
Aridibacter	Y25	0.079
Microlunatus	Y28	0.079
Castellaniella	Y26	0.079
Desulfosporosinus	Y26	0.079
Sphingoaurantiacus	Y29	0.079
Desulfovibrio	Y28	0.078
Pajaroellobacter	Y25	0.078
Geodermatophilus	Y25	0.078
Anaeromyxobacter	Y25	0.078
Skermanella	Y26	0.077
Candidatus_Nitrocosmicus	Y25	0.077
Pseudoxanthomonas	Y27	0.077
Rhizobacter	Y27	0.077
Rhodoplanes	Y27	0.076
Parabacteroides	Y25	0.076
Clostridium_sensu_stricto_13	Y29	0.076
Candidatus_Soleaferrea	Y29	0.076
Promicromonospora	Y26	0.075
Methylobacterium	Y25	0.075
Candidatus_Gigarickettsia	Y25	0.075
Desulfobulbus	Y26	0.075
Olivibacter	Y28	0.075
Vicinamibacter	Y25	0.074
Bacteroides	Y28	0.074
Actinoplanes	Y26	0.074
Caenimonas	Y27	0.074
Sorangium	Y27	0.074
Azohydromonas	Y27	0.074
Tumebacillus	Y27	0.074
Sporichthya	Y28	0.074
Diplosphaera	Y25	0.074
Verticia	Y25	0.074
Rickettsiella	Y29	0.074
Chthoniobacter	Y25	0.073
Sporotomaculum	Y29	0.073
Subgroup_10	Y25	0.072
Methanoculleus	Y25	0.072
Syntrophaceticus	Y27	0.072
Dethiobacter	Y29	0.072
Diplosphaera	Y27	0.072
Dongia	Y24	0.071
Treponema	Y25	0.071
Reyranella	Y27	0.071
Lentimicrobium	Y28	0.071
Mycobacterium	Y29	0.071
Dokdonella	Y25	0.071
Chryseolinea	Y29	0.071
Kribbella	Y25	0.07
Variovorax	Y26	0.07
Acholeplasma	Y24	0.07
Acholeplasma	Y25	0.07
Tumebacillus	Y24	0.07
Methanobrevibacter	Y24	0.069
Luteimonas	Y27	0.069
Dokdonella	Y28	0.069
Solirubrobacter	Y25	0.068
Methanomassiliicoccus	Y28	0.068
Phaselicystis	Y25	0.068
Pedobacter	Y27	0.068
Sulfurospirillum	Y28	0.068
Microvirga	Y26	0.066
Altererythrobacter	Y28	0.066
Syntrophomonas	Y26	0.066
Georgfuchsia	Y24	0.066
Stenotrophomonas	Y24	0.066
Bdellovibrio	Y25	0.065
Anaerovorax	Y24	0.064
Flavitalea	Y25	0.064
Desulfopila	Y28	0.064
Acidaminococcus	Y28	0.064
Carnobacterium	Y26	0.063
Fusicatenibacter	Y29	0.063
Pseudonocardia	Y25	0.062
Pseudonocardia	Y27	0.062
Inquilinus	Y24	0.062
Anaerosporomusa	Y29	0.062
Anaerolinea	Y25	0.062
Parasegetibacter	Y26	0.062
IMCC26134	Y28	0.062
Methylobacter	Y29	0.062
Granulicella	Y29	0.062
Terrimonas	Y25	0.061
Ferruginibacter	Y25	0.061
Crossiella	Y25	0.06
Pseudonocardia	Y24	0.059
Nonomuraea	Y27	0.059
Lysobacter	Y25	0.058
Aeromicrobium	Y27	0.058
Thiobacillus	Y28	0.058
Sporomusa	Y24	0.058
Anaerosporomusa	Y25	0.058
Caulobacter	Y26	0.058
Aridibacter	Y27	0.057
Luteibacter	Y28	0.057
Devosia	Y26	0.056
Lentimicrobium	Y24	0.054
Luteimonas	Y25	0.054
Pseudomonas	Y28	0.054
Ruminococcaceae_UCG-010	Y25	0.054
Roseimarinus	Y25	0.054
Steroidobacter	Y24	0.053
Aridibacter	Y24	0.053
Syntrophomonas	Y25	0.053
Mesorhizobium	Y26	0.053
Raoultibacter	Y26	0.053
Amycolatopsis	Y28	0.053
Actinophytocola	Y25	0.052
LNR_A2-18	Y28	0.052
Sphingobium	Y26	0.052
Rubrobacter	Y27	0.052
Rhodanobacter	Y28	0.052
Peredibacter	Y27	0.052
Chthoniobacter	Y24	0.051
Agromyces	Y24	0.051
Agromyces	Y25	0.051
Ilumatobacter	Y27	0.051
Agromyces	Y28	0.051
Dyadobacter	Y27	0.051
Roseomonas	Y27	0.051
Pseudofulvimonas	Y26	0.051
Allorhizobium-Neorhizobium-Pararhizobium-Rhizobium	Y24	0.05
Anaerocella	Y28	0.05
Telmatospirillum	Y25	0.05
Flavihumibacter	Y27	0.05
Friedmanniella	Y28	0.05
Roseburia	Y24	0.049
Elusimicrobium	Y26	0.049
Enterococcus	Y24	0.048
Hirschia	Y25	0.048
Paracoccus	Y27	0.048
Ensifer	Y24	0.047
Flavisolibacter	Y26	0.047
Candidatus_Entotheonella	Y26	0.047
Hyphomicrobium	Y27	0.047
Elusimicrobium	Y28	0.047
Aminobacter	Y25	0.046
Pedobacter	Y29	0.046
Pseudopedobacter	Y28	0.046
Marinilactibacillus	Y25	0.046
Acinetobacter	Y27	0.045
Olivibacter	Y24	0.045
Desulfobulbus	Y29	0.045
Skermanella	Y27	0.044
Taibaiella	Y25	0.044
Sporomusa	Y28	0.044
Anaerofustis	Y24	0.044
Dyadobacter	Y29	0.044
Altererythrobacter	Y25	0.043
Haliangium	Y25	0.043
RB41	Y28	0.043
Syntrophomonas	Y24	0.043
Ellin6067	Y27	0.042
Sporosarcina	Y29	0.042
Haloactinopolyspora	Y28	0.042
Candidatus_Alysiosphaera	Y26	0.041
Massilia	Y28	0.041
Pontibacter	Y29	0.041
Reyranella	Y28	0.04
Chitinophaga	Y28	0.04
Nannocystis	Y27	0.04
Ruminiclostridium_6	Y26	0.04
Methanosaeta	Y26	0.039
Acidibacter	Y27	0.039
mle1-7	Y24	0.039
Paenisporosarcina	Y29	0.039
Azospira	Y25	0.039
SWB02	Y28	0.038
Sorangium	Y29	0.038
Haliangium	Y24	0.037
Steroidobacter	Y28	0.037
Sporotomaculum	Y24	0.037
Pseudorhodoplanes	Y25	0.037
Lachnospiraceae_NK4A136_group	Y24	0.037
Buchnera	Y27	0.037
bacterium_Ellin517	Y27	0.037
Marinobacter	Y29	0.037
Mycobacterium	Y24	0.036
Dysgonomonas	Y28	0.036
Parabacteroides	Y28	0.036
Syntrophomonas	Y29	0.036
Ruminococcaceae_UCG-010	Y28	0.036
Dinghuibacter	Y28	0.036
Blastococcus	Y25	0.035
Rhodoplanes	Y25	0.035
Candidatus_Alysiosphaera	Y27	0.035
Rubellimicrobium	Y28	0.035
MND1	Y25	0.034
Bosea	Y26	0.034
Aminobacter	Y26	0.034
Cellulomonas	Y27	0.034
Stenotrophobacter	Y27	0.034
Burkholderia-Caballeronia-Paraburkholderia	Y28	0.034
possible_genus_04	Y24	0.034
Methanobrevibacter	Y25	0.033
Pedomicrobium	Y25	0.033
Gaiella	Y28	0.033
Pseudorhodoplanes	Y26	0.033
Cupriavidus	Y24	0.032
Ruminococcaceae_NK4A214_group	Y27	0.031
Caulobacter	Y29	0.031
Blautia	Y26	0.031
Bradyrhizobium	Y26	0.03
Parabacteroides	Y27	0.03
Marvinbryantia	Y25	0.03
Fermentimonas	Y29	0.029
Gemmatimonas	Y26	0.029
Candidatus_Saccharimonas	Y29	0.029
Ruminococcaceae_UCG-014	Y25	0.029
Geovibrio	Y26	0.029
Bryobacter	Y25	0.028
JGI_0001001-H03	Y26	0.028
Fluviicola	Y29	0.028
Uliginosibacterium	Y27	0.028
UTCFX1	Y25	0.027
FFCH7168	Y27	0.027
Patulibacter	Y29	0.027
Pleomorphomonas	Y25	0.026
Nonomuraea	Y28	0.026
Dinghuibacter	Y25	0.026
Parafilimonas	Y28	0.026
Roseimarinus	Y28	0.026
Domibacillus	Y27	0.026
Solirubrobacter	Y27	0.025
Pseudopedobacter	Y25	0.025
Ensifer	Y26	0.024
Aminobacter	Y27	0.024
Pseudorhodoplanes	Y28	0.024
Parasegetibacter	Y28	0.024
Allorhizobium-Neorhizobium-Pararhizobium-Rhizobium	Y25	0.023
Dysgonomonas	Y27	0.023
Dongia	Y27	0.023
Variovorax	Y27	0.023
Caenimonas	Y26	0.023
Bact-08	Y24	0.023
Gemmatirosa	Y25	0.022
Desulfovirga	Y25	0.022
Devosia	Y24	0.021
Sedimentibacter	Y24	0.021
Phyllobacterium	Y24	0.02
Candidatus_Entotheonella	Y27	0.019
Glycomyces	Y27	0.019
Thauera	Y29	0.019
Niastella	Y25	0.018
Phenylobacterium	Y25	0.018
Lachnoclostridium_5	Y24	0.018
Massilia	Y26	0.018
Bryobacter	Y27	0.017
Luteitalea	Y24	0.017
Lachnoclostridium_5	Y28	0.016
Desulfotomaculum	Y24	0.016
Aquicella	Y25	0.015
Magnetospirillum	Y26	0.015
Desulfobulbus	Y25	0.015
Lactococcus	Y28	0.015
Caenimonas	Y25	0.014
Arenimonas	Y25	0.014
Fusicatenibacter	Y27	0.014
Bryobacter	Y26	0.013
Brenneria	Y28	0.013
Paenisporosarcina	Y26	0.013
Bauldia	Y27	0.013
Actinoplanes	Y29	0.013
Desulfotomaculum	Y25	0.013
Rubellimicrobium	Y26	0.013
Brevundimonas	Y26	0.012
Desulfobacterium_catecholicum_group	Y27	0.012
Gemmatimonas	Y28	0.012
Oxobacter	Y29	0.012
Phenylobacterium	Y28	0.011
Acinetobacter	Y26	0.011
iron-reducing_bacterium_enrichment_culture_clone_HN-HFO75	Y29	0.011
Methanobacterium	Y24	0.01
Altererythrobacter	Y29	0.01
Lactobacillus	Y27	0.01
Raoultibacter	Y29	0.01
bacterium_Ellin517	Y26	0.01
Arcticibacter	Y24	0.009
Candidatus_Udaeobacter	Y27	0.009
Bradyrhizobium	Y24	0.008
Lysobacter	Y27	0.008
Actinoplanes	Y24	0.008
Pseudoflavitalea	Y25	0.008
Erysipelothrix	Y27	0.008
Lysinibacillus	Y28	0.008
Chryseolinea	Y28	0.007
Qipengyuania	Y27	0.007
Christensenellaceae_R-7_group	Y24	0.006
Burkholderia-Caballeronia-Paraburkholderia	Y24	0.005
Lachnotalea	Y25	0.005
Oxobacter	Y27	0.005
Oxalicibacterium	Y26	0.005
Marinobacter	Y25	0.005
Pseudonocardia	Y29	0.004
Candidatus_Entotheonella	Y24	0.004
Candidatus_Solibacter	Y27	0.004
Flindersiella	Y25	0.004
Dinghuibacter	Y26	0.004
Pseudoduganella	Y26	0.003
Bauldia	Y28	0.003
Asticcacaulis	Y25	0.003
Sulfurospirillum	Y27	0.003
Candidatus_Nitrocosmicus	Y26	0.002
Actinospica	Y27	0.002
Anaerovorax	Y28	0.001
UTBCD1	Y25	0.001
Candidatus_Nitrocosmicus	Y28	0.001
Crossiella	Y27	0.001
Ellin6055	Y25	0
Skermanella	Y25	0
Pseudonocardia	Y26	0
Ruminococcaceae_NK4A214_group	Y24	0
Anaerocella	Y25	0
Erysipelothrix	Y24	0
Papillibacter	Y24	-0.001
OM27_clade	Y25	-0.001
Clostridiales_bacterium_enrichment_culture_clone_06-1235251-76	Y26	-0.001
Ruminococcaceae_UCG-013	Y25	-0.001
Reyranella	Y25	-0.003
Paenibacillus	Y24	-0.003
Dactylosporangium	Y27	-0.003
Acidibacter	Y25	-0.004
Allorhizobium-Neorhizobium-Pararhizobium-Rhizobium	Y26	-0.004
Tagaea	Y26	-0.004
Ferruginibacter	Y27	-0.004
Roseburia	Y27	-0.004
Geodermatophilus	Y28	-0.004
Ellin6055	Y24	-0.005
Dongia	Y26	-0.005
Mesorhizobium	Y24	-0.005
Bosea	Y27	-0.005
Pseudorhodoplanes	Y27	-0.005
Sphingopyxis	Y29	-0.005
IS-44	Y24	-0.005
Roseimarinus	Y29	-0.005
SWB02	Y25	-0.006
Dinghuibacter	Y24	-0.006
Parafilimonas	Y25	-0.006
Roseomonas	Y28	-0.006
Marinilactibacillus	Y24	-0.006
Brenneria	Y25	-0.007
Enterococcus	Y27	-0.007
Mycobacterium	Y28	-0.007
Rubrobacter	Y25	-0.007
Pedobacter	Y25	-0.007
Oxobacter	Y28	-0.007
Anaerofustis	Y29	-0.007
Pseudorhodoplanes	Y24	-0.008
Carnobacterium	Y25	-0.008
Leptothrix	Y25	-0.008
Luteitalea	Y25	-0.008
Desulfitibacter	Y29	-0.008
Lysinibacillus	Y25	-0.008
Desulfosporosinus	Y25	-0.008
Thioalkalispira	Y24	-0.008
Novosphingobium	Y25	-0.009
Rhizobacter	Y26	-0.009
Pelotomaculum	Y24	-0.009
Shinella	Y25	-0.009
Geodermatophilus	Y26	-0.009
ADurbBin063-1	Y27	-0.009
Nordella	Y27	-0.01
Nocardioides	Y29	-0.01
Ruminococcaceae_NK4A214_group	Y28	-0.01
Roseimicrobium	Y28	-0.01
Anaerolinea	Y26	-0.01
Amycolatopsis	Y29	-0.01
Parafilimonas	Y26	-0.01
Nonomuraea	Y25	-0.011
iron-reducing_bacterium_enrichment_culture_clone_HN-HFO75	Y27	-0.011
Alkalibacter	Y28	-0.011
Proteiniphilum	Y27	-0.012
Inquilinus	Y29	-0.012
Papillibacter	Y28	-0.013
Methylobacter	Y28	-0.013
Papillibacter	Y27	-0.014
Bauldia	Y26	-0.014
Parabacteroides	Y29	-0.014
Anaerocella	Y29	-0.014
Pelotomaculum	Y26	-0.014
Microlunatus	Y26	-0.014
Sporichthya	Y25	-0.014
Rhodocytophaga	Y26	-0.014
Candidatus_Koribacter	Y27	-0.015
Olivibacter	Y25	-0.015
Marvinbryantia	Y28	-0.015
Methanomassiliicoccus	Y27	-0.016
bacterium_Ellin517	Y28	-0.016
Bradyrhizobium	Y25	-0.017
Actinophytocola	Y27	-0.017
Hydrogenispora	Y29	-0.017
Sporotomaculum	Y28	-0.017
Blautia	Y27	-0.017
Hydrogenoanaerobacterium	Y24	-0.018
Ferrovibrio	Y27	-0.018
Candidatus_Koribacter	Y28	-0.018
Anaerocolumna	Y24	-0.019
LNR_A2-18	Y24	-0.019
Anaerocolumna	Y28	-0.019
Flavihumibacter	Y29	-0.019
Duganella	Y28	-0.019
Opitutus	Y27	-0.02
Dactylosporangium	Y26	-0.02
Conexibacter	Y29	-0.02
Geobacter	Y25	-0.021
Opitutus	Y25	-0.021
Pseudoduganella	Y25	-0.021
wb1-P19	Y26	-0.021
Bacillus	Y25	-0.022
Eubacterium_coprostanoligenes_group	Y29	-0.022
Bradyrhizobium	Y29	-0.023
Diplosphaera	Y26	-0.023
Devosia	Y29	-0.024
Proteiniclasticum	Y24	-0.024
Cupriavidus	Y28	-0.024
Acidaminococcus	Y24	-0.024
Thiobacillus	Y25	-0.025
Actinotalea	Y29	-0.025
Caulobacter	Y25	-0.025
Ramlibacter	Y26	-0.025
Parasegetibacter	Y24	-0.025
Thauera	Y28	-0.025
Arcticibacter	Y25	-0.026
Bosea	Y24	-0.026
Sedimentibacter	Y29	-0.026
Dethiobacter	Y25	-0.026
Acidipila	Y27	-0.026
Promicromonospora	Y27	-0.027
Microlunatus	Y25	-0.027
Clostridiales_bacterium_enrichment_culture_clone_06-1235251-76	Y27	-0.027
Macellibacteroides	Y28	-0.027
Methylomicrobium	Y28	-0.027
Streptomyces	Y29	-0.028
Gemmatimonas	Y24	-0.028
Ohtaekwangia	Y24	-0.029
Nitrospira	Y27	-0.029
Candidatus_Koribacter	Y26	-0.029
Sphingobacterium	Y26	-0.029
Rhodocytophaga	Y27	-0.029
Dinghuibacter	Y27	-0.029
Clostridiales_bacterium_canine_oral_taxon_162	Y25	-0.029
Gaiella	Y24	-0.03
Altererythrobacter	Y27	-0.03
Vicinamibacter	Y27	-0.03
UTCFX1	Y29	-0.03
Limnobacter	Y27	-0.03
Lactococcus	Y24	-0.03
MND1	Y24	-0.031
Ellin6067	Y25	-0.031
Phenylobacterium	Y27	-0.031
Actinophytocola	Y29	-0.031
Qipengyuania	Y25	-0.031
Methylobacter	Y27	-0.031
Dokdonella	Y26	-0.032
Nonomuraea	Y29	-0.032
Desulfopila	Y24	-0.032
Mizugakiibacter	Y29	-0.032
Lacunisphaera	Y25	-0.033
Bacillus	Y26	-0.033
Sulfurospirillum	Y26	-0.033
Enterococcus	Y26	-0.034
SWB02	Y27	-0.034
Terrimonas	Y29	-0.034
Candidatus_Solibacter	Y25	-0.034
Candidatus_Nitrososphaera	Y26	-0.034
Labrys	Y27	-0.034
Tagaea	Y27	-0.034
Limnobacter	Y28	-0.034
Thiobacillus	Y24	-0.035
Conexibacter	Y25	-0.035
Luteitalea	Y27	-0.035
Ruminococcaceae_UCG-014	Y29	-0.035
Dysgonomonas	Y24	-0.036
Castellaniella	Y27	-0.036
Staphylococcus	Y24	-0.036
Phyllobacterium	Y25	-0.037
Rhodanobacter	Y25	-0.037
Pelomonas	Y27	-0.037
Stenotrophomonas	Y25	-0.037
Buchnera	Y26	-0.037
Clostridiales_bacterium_canine_oral_taxon_162	Y28	-0.037
Subgroup_10	Y24	-0.038
Chitinophaga	Y26	-0.038
Cellulomonas	Y26	-0.038
Alkalibacter	Y24	-0.038
Conexibacter	Y26	-0.038
IMCC26134	Y26	-0.038
Nocardioides	Y24	-0.039
Steroidobacter	Y27	-0.039
Pajaroellobacter	Y29	-0.039
Mucilaginibacter	Y24	-0.04
Tychonema_CCAP_1459-11B	Y26	-0.04
Geodermatophilus	Y27	-0.041
Geovibrio	Y27	-0.041
Methylobacter	Y25	-0.041
Domibacillus	Y26	-0.041
Fermentimonas	Y28	-0.042
Noviherbaspirillum	Y24	-0.042
Cupriavidus	Y29	-0.043
Granulicella	Y28	-0.043
Christensenellaceae_R-7_group	Y28	-0.044
Occallatibacter	Y26	-0.044
Rickettsiella	Y26	-0.044
Rhodomicrobium	Y25	-0.045
Leptothrix	Y29	-0.045
Anaerolinea	Y27	-0.045
Solitalea	Y27	-0.045
Rickettsiella	Y24	-0.045
Candidatus_Gigarickettsia	Y28	-0.045
Lachnoclostridium_5	Y29	-0.046
Acidaminococcus	Y25	-0.047
Dongia	Y25	-0.048
Methylobacterium	Y24	-0.048
Gemmata	Y27	-0.048
Uliginosibacterium	Y24	-0.048
Candidatus_Saccharimonas	Y25	-0.049
Anaerotruncus	Y28	-0.049
Bacteroides	Y29	-0.05
Agromyces	Y29	-0.05
Sphingobium	Y29	-0.05
Nonomuraea	Y24	-0.05
Desulfobacterium_catecholicum_group	Y26	-0.051
JGI_0001001-H03	Y29	-0.051
mle1-7	Y27	-0.052
Tardiphaga	Y24	-0.052
Syntrophaceticus	Y26	-0.052
AKYG587	Y24	-0.052
Aeromicrobium	Y24	-0.053
Nordella	Y25	-0.053
Duganella	Y25	-0.053
Sporobacter	Y24	-0.054
Brevundimonas	Y25	-0.054
Cephaloticoccus	Y27	-0.054
Haloactinopolyspora	Y29	-0.054
Edaphobacter	Y28	-0.054
Taibaiella	Y24	-0.055
Propionivibrio	Y26	-0.055
Candidatus_Soleaferrea	Y27	-0.055
Rhodobacter	Y25	-0.055
Propionivibrio	Y27	-0.056
Intestinimonas	Y24	-0.056
Burkholderia-Caballeronia-Paraburkholderia	Y29	-0.057
Marvinbryantia	Y24	-0.057
Gaiella	Y29	-0.058
Mesorhizobium	Y25	-0.058
Arenimonas	Y26	-0.058
Castellaniella	Y25	-0.059
Carnobacterium	Y28	-0.06
Azoarcus	Y24	-0.06
Candidatus_Gigarickettsia	Y26	-0.06
Sphingomonas	Y25	-0.061
Cellulomonas	Y28	-0.061
Stenotrophobacter	Y29	-0.061
Chthoniobacter	Y29	-0.062
Aeromicrobium	Y25	-0.063
Ruminiclostridium_1	Y27	-0.063
Ellin6055	Y28	-0.063
Cupriavidus	Y25	-0.063
Phenylobacterium	Y26	-0.064
Methanobrevibacter	Y27	-0.064
Sporobacter	Y28	-0.064
Paenibacillus	Y28	-0.064
Nitrosospira	Y26	-0.064
Nonomuraea	Y26	-0.065
Conexibacter	Y28	-0.065
Paracoccus	Y25	-0.065
IMCC26134	Y25	-0.065
Methylomicrobium	Y24	-0.065
Allorhizobium-Neorhizobium-Pararhizobium-Rhizobium	Y29	-0.066
Chryseolinea	Y26	-0.066
Cellulomonas	Y29	-0.066
Pseudofulvimonas	Y28	-0.066
Aeromicrobium	Y26	-0.068
Blastocatella	Y28	-0.068
Hydrogenispora	Y28	-0.069
Pseudoduganella	Y24	-0.069
Candidatus_Nitrososphaera	Y27	-0.069
IS-44	Y26	-0.069
Eubacterium_coprostanoligenes_group	Y26	-0.069
possible_genus_04	Y27	-0.069
Candidatus_Nitrososphaera	Y24	-0.07
Actinoplanes	Y25	-0.07
Alkalibacter	Y29	-0.07
Rhodobacter	Y24	-0.07
Agromyces	Y27	-0.071
Hirschia	Y27	-0.071
Erysipelothrix	Y28	-0.072
Ruminiclostridium_6	Y29	-0.072
Candidatus_Koribacter	Y25	-0.072
Ellin6067	Y26	-0.074
Promicromonospora	Y25	-0.074
Acholeplasma	Y29	-0.074
Phaselicystis	Y29	-0.074
Desulfitibacter	Y27	-0.074
Polycyclovorans	Y27	-0.074
Dethiobacter	Y28	-0.074
Terrimonas	Y27	-0.075
Dyadobacter	Y25	-0.075
Azohydromonas	Y26	-0.075
Chujaibacter	Y25	-0.075
Olivibacter	Y27	-0.075
Candidatus_Gigarickettsia	Y29	-0.075
Herbinix	Y28	-0.076
Taibaiella	Y27	-0.076
Pontibacter	Y25	-0.076
UTCFX1	Y28	-0.077
Granulicella	Y26	-0.077
Caulobacter	Y24	-0.078
Reyranella	Y26	-0.079
Phyllobacterium	Y29	-0.079
Noviherbaspirillum	Y25	-0.08
Adhaeribacter	Y27	-0.08
Gemmatimonas	Y29	-0.08
Ilumatobacter	Y29	-0.08
Nannocystis	Y29	-0.08
Cellvibrio	Y25	-0.08
Acetonema	Y26	-0.08
Christensenellaceae_R-7_group	Y27	-0.081
Pleomorphomonas	Y28	-0.081
Aminobacter	Y29	-0.082
Ferruginibacter	Y24	-0.082
Chujaibacter	Y29	-0.082
Methanobacterium	Y26	-0.083
Blastococcus	Y26	-0.083
Dactylosporangium	Y28	-0.083
Actinophytocola	Y26	-0.084
Candidatus_Xiphinematobacter	Y26	-0.084
Dethiobacter	Y26	-0.084
Bact-08	Y28	-0.084
Pseudoflavitalea	Y27	-0.085
Sphingomonas	Y27	-0.086
Methanobrevibacter	Y28	-0.086
Clostridiales_bacterium_enrichment_culture_clone_06-1235251-76	Y24	-0.086
Parasegetibacter	Y27	-0.086
Acinetobacter	Y29	-0.087
Sporosarcina	Y26	-0.088
PAUC26f	Y26	-0.088
Ohtaekwangia	Y29	-0.089
Georgfuchsia	Y28	-0.089
Achromobacter	Y24	-0.09
Nitrospira	Y24	-0.091
Pleomorphomonas	Y26	-0.091
Azoarcus	Y27	-0.091
Altererythrobacter	Y26	-0.092
Flavitalea	Y27	-0.092
Ramlibacter	Y25	-0.092
Sphingobacterium	Y29	-0.092
Massilia	Y24	-0.093
Microlunatus	Y24	-0.093
Pelomonas	Y25	-0.093
Pseudolabrys	Y26	-0.094
Candidatus_Solibacter	Y28	-0.094
Anaerotruncus	Y29	-0.094
Rhodobacter	Y26	-0.094
Flavitalea	Y28	-0.095
Pontibacter	Y24	-0.095
Sphingobium	Y24	-0.096
Lactobacillus	Y26	-0.096
mle1-7	Y28	-0.096
Pseudopedobacter	Y29	-0.096
Promicromonospora	Y29	-0.097
Peredibacter	Y29	-0.097
Desulfovibrio	Y24	-0.098
Fermentimonas	Y25	-0.098
Niastella	Y29	-0.098
Carnobacterium	Y29	-0.098
Verticia	Y29	-0.098
Geobacter	Y27	-0.099
Crossiella	Y24	-0.099
Glycomyces	Y26	-0.099
Anaerofustis	Y27	-0.099
Rubellimicrobium	Y29	-0.099
Acidovorax	Y29	-0.099
wb1-P19	Y29	-0.099
Marinilactibacillus	Y29	-0.1
Sporobacter	Y29	-0.101
Methylobacterium	Y29	-0.101
Oscillibacter	Y29	-0.101
Brenneria	Y26	-0.102
Pedomicrobium	Y29	-0.102
Anaerocella	Y26	-0.102
Pedomicrobium	Y27	-0.103
Jatrophihabitans	Y24	-0.103
Cupriavidus	Y26	-0.103
Roseburia	Y29	-0.103
Trichococcus	Y24	-0.105
Pelagibacterium	Y25	-0.105
Gemmatirosa	Y26	-0.105
UTCFX1	Y26	-0.105
Dactylosporangium	Y29	-0.105
Sphingobacterium	Y24	-0.105
Lysinibacillus	Y29	-0.105
Desulfobulbus	Y24	-0.105
Lactococcus	Y26	-0.105
Devosia	Y25	-0.106
Methylomicrobium	Y29	-0.106
Gemmata	Y26	-0.107
Fermentimonas	Y24	-0.108
Sphingomonas	Y28	-0.108
Segetibacter	Y28	-0.108
Mucilaginibacter	Y28	-0.108
Brenneria	Y24	-0.109
Steroidobacter	Y25	-0.109
Lacunisphaera	Y29	-0.109
Rubrobacter	Y29	-0.109
Candidatus_Xiphinematobacter	Y29	-0.109
Actinospica	Y28	-0.109
Acidipila	Y28	-0.109
Microvirga	Y24	-0.11
Methanosaeta	Y28	-0.11
Variovorax	Y29	-0.11
Aquicella	Y24	-0.11
Paenibacillus	Y29	-0.11
Verticia	Y28	-0.11
Rhodomicrobium	Y27	-0.111
Desulfobacterium_catecholicum_group	Y29	-0.111
FFCH7168	Y24	-0.111
FFCH7168	Y29	-0.111
Lachnospiraceae_NK4A136_group	Y25	-0.111
Azospira	Y27	-0.112
Gemmatimonas	Y25	-0.114
Roseimarinus	Y26	-0.116
Massilia	Y29	-0.117
Flindersiella	Y26	-0.117
Pelotomaculum	Y27	-0.118
Herbinix	Y29	-0.119
Candidatus_Udaeobacter	Y29	-0.119
Ruminococcaceae_UCG-013	Y27	-0.12
Methanosaeta	Y24	-0.121
Phyllobacterium	Y26	-0.121
Luteimonas	Y29	-0.121
Taibaiella	Y28	-0.121
Jatrophihabitans	Y26	-0.121
Rhodanobacter	Y29	-0.121
Tumebacillus	Y25	-0.121
Anaeromyxobacter	Y27	-0.121
LNR_A2-18	Y25	-0.122
Dongia	Y29	-0.122
Anaerolinea	Y24	-0.122
Acidovorax	Y26	-0.122
Nitrosospira	Y28	-0.122
Sphingomonas	Y26	-0.123
Meniscus	Y27	-0.123
Reyranella	Y29	-0.123
Papillibacter	Y29	-0.123
Proteiniclasticum	Y27	-0.123
Jatrophihabitans	Y29	-0.123
Roseomonas	Y26	-0.123
Buchnera	Y29	-0.123
Steroidobacter	Y26	-0.124
Sphaerochaeta	Y27	-0.124
Hydrogenoanaerobacterium	Y28	-0.124
Solirubrobacter	Y24	-0.125
Phyllobacterium	Y27	-0.125
Achromobacter	Y27	-0.125
Niastella	Y27	-0.126
Noviherbaspirillum	Y26	-0.126
Hydrogenoanaerobacterium	Y27	-0.126
Desulfopila	Y25	-0.126
Sporichthya	Y26	-0.126
AKYG587	Y29	-0.126
Rhizobacter	Y24	-0.127
Rhizobacter	Y29	-0.127
Flavobacterium	Y29	-0.127
Pelomonas	Y29	-0.127
Limnobacter	Y24	-0.127
Bosea	Y25	-0.128
Ferruginibacter	Y26	-0.128
Candidatus_Koribacter	Y24	-0.128
Eubacterium_coprostanoligenes_group	Y27	-0.128
Geobacter	Y24	-0.129
Lacunisphaera	Y26	-0.129
Opitutus	Y29	-0.129
Aridibacter	Y29	-0.129
Herbinix	Y26	-0.13
Candidatus_Nitrososphaera	Y28	-0.13
Mesorhizobium	Y29	-0.13
Tardiphaga	Y26	-0.13
Methylobacterium	Y28	-0.13
Asticcacaulis	Y29	-0.13
Sporichthya	Y24	-0.13
Ellin6055	Y26	-0.132
Geobacter	Y26	-0.132
Massilia	Y25	-0.132
Nitrosospira	Y27	-0.132
Desulfovirga	Y27	-0.132
Desulfovirga	Y28	-0.132
Adhaeribacter	Y24	-0.133
Adhaeribacter	Y28	-0.133
Propionivibrio	Y25	-0.133
Ruminiclostridium_6	Y27	-0.133
Hydrogenophaga	Y29	-0.133
Methylomicrobium	Y25	-0.133
Clostridiales_bacterium_canine_oral_taxon_162	Y29	-0.133
RB41	Y27	-0.134
Enterococcus	Y28	-0.134
Vicinamibacter	Y29	-0.134
Ilumatobacter	Y24	-0.134
Clostridium_sensu_stricto_13	Y28	-0.134
Telmatospirillum	Y26	-0.135
Pelospora	Y26	-0.135
Domibacillus	Y25	-0.135
Terrimicrobium	Y24	-0.136
Candidatus_Gigarickettsia	Y24	-0.136
Roseobacter_clade_CHAB-I-5_lineage	Y28	-0.136
Caldicoprobacter	Y27	-0.137
Variovorax	Y25	-0.138
Gemmatirosa	Y29	-0.138
Ferrovibrio	Y29	-0.138
Raoultibacter	Y24	-0.139
Candidatus_Nitrocosmicus	Y24	-0.139
Limnobacter	Y25	-0.139
Sulfurospirillum	Y25	-0.139
Marinobacter	Y26	-0.139
Ellin6067	Y24	-0.14
Ruminiclostridium_6	Y25	-0.14
Petrimonas	Y27	-0.14
Desulfopila	Y27	-0.14
Enterococcus	Y25	-0.141
Haliangium	Y29	-0.142
Ruminococcaceae_UCG-014	Y24	-0.143
Tumebacillus	Y26	-0.143
Methylotenera	Y25	-0.144
Pleomorphomonas	Y27	-0.147
Friedmanniella	Y24	-0.147
Lacunisphaera	Y24	-0.148
Haliangium	Y26	-0.148
Adhaeribacter	Y26	-0.148
Tumebacillus	Y29	-0.148
Rhodobacter	Y29	-0.148
Anaerotruncus	Y27	-0.149
Blastococcus	Y29	-0.15
Candidatus_Entotheonella	Y28	-0.15
Propionivibrio	Y24	-0.15
Thioalkalispira	Y29	-0.15
Aquicella	Y26	-0.151
Segetibacter	Y27	-0.151
Hirschia	Y29	-0.151
Methylobacterium	Y26	-0.151
Ruminococcaceae_UCG-014	Y28	-0.151
Roseimarinus	Y24	-0.151
Stenotrophomonas	Y26	-0.151
Fermentimonas	Y27	-0.152
Dysgonomonas	Y29	-0.152
Carnobacterium	Y24	-0.152
FFCH7168	Y26	-0.152
Telmatospirillum	Y28	-0.152
Fluviicola	Y24	-0.152
Microvirga	Y25	-0.153
OM27_clade	Y26	-0.153
Gemmatirosa	Y24	-0.154
Geodermatophilus	Y24	-0.154
Ruminococcaceae_UCG-013	Y29	-0.154
Clostridium_sensu_stricto_13	Y26	-0.155
Pseudopedobacter	Y24	-0.155
Paenibacillus	Y25	-0.156
Pseudopedobacter	Y26	-0.156
Patulibacter	Y27	-0.156
Subgroup_10	Y29	-0.157
Ramlibacter	Y24	-0.158
Ruminococcaceae_NK4A214_group	Y29	-0.158
Occallatibacter	Y28	-0.158
Brevundimonas	Y29	-0.159
Glycomyces	Y29	-0.159
Novosphingobium	Y26	-0.16
Agromyces	Y26	-0.16
Sorangium	Y26	-0.16
Pelomonas	Y28	-0.16
Propionivibrio	Y29	-0.16
Rubrobacter	Y24	-0.161
Rhodocytophaga	Y25	-0.161
Acidibacter	Y26	-0.162
Virgisporangium	Y26	-0.162
Chujaibacter	Y24	-0.162
Thioalkalispira	Y25	-0.162
Anaerosporomusa	Y28	-0.163
Thauera	Y27	-0.163
Lachnospiraceae_NK4A136_group	Y29	-0.163
Parafilimonas	Y29	-0.163
Dokdonella	Y24	-0.164
Hyphomicrobium	Y29	-0.164
Phenylobacterium	Y29	-0.165
Pseudoxanthomonas	Y29	-0.165
Clostridiales_bacterium_enrichment_culture_clone_06-1235251-76	Y29	-0.165
Petrimonas	Y26	-0.165
Flaviaesturariibacter	Y26	-0.165
Bdellovibrio	Y29	-0.166
Pelagibacterium	Y24	-0.166
Pelagibacterium	Y27	-0.166
Pedobacter	Y28	-0.166
Olivibacter	Y29	-0.166
Bacteroides	Y26	-0.167
UTCFX1	Y27	-0.167
Peredibacter	Y26	-0.167
Fusicatenibacter	Y28	-0.167
Solirubrobacter	Y29	-0.168
Methanoculleus	Y28	-0.168
Pseudoflavitalea	Y29	-0.168
CL500-29_marine_group	Y29	-0.168
Paludibacter	Y27	-0.168
Anaerolinea	Y29	-0.168
Pseudomonas	Y26	-0.169
Subgroup_10	Y26	-0.169
Treponema	Y27	-0.169
UTBCD1	Y24	-0.169
Sporotomaculum	Y26	-0.169
Blautia	Y28	-0.169
Desulfopila	Y29	-0.169
Ruminiclostridium_1	Y28	-0.17
Pelomonas	Y24	-0.17
Intestinimonas	Y26	-0.17
Oscillibacter	Y27	-0.17
Marinobacter	Y28	-0.17
Rhodoplanes	Y26	-0.171
Sphingobium	Y25	-0.171
Cephaloticoccus	Y24	-0.171
Lachnotalea	Y28	-0.171
Kribbella	Y26	-0.172
Nitrospira	Y29	-0.172
Paracoccus	Y28	-0.172
Ruminococcaceae_UCG-013	Y28	-0.172
Herbinix	Y24	-0.173
Candidatus_Soleaferrea	Y28	-0.173
Methylobacter	Y24	-0.173
RB41	Y24	-0.174
Arenimonas	Y24	-0.174
UTBCD1	Y29	-0.174
Labrys	Y28	-0.174
Sphingoaurantiacus	Y25	-0.175
Lachnospiraceae_NK4A136_group	Y26	-0.175
Diplosphaera	Y28	-0.175
Lentimicrobium	Y26	-0.176
SWB02	Y26	-0.176
Methanosarcina	Y26	-0.176
Desulfovirga	Y26	-0.176
Gemmata	Y24	-0.176
iron-reducing_bacterium_enrichment_culture_clone_HN-HFO75	Y28	-0.177
Lachnoclostridium_5	Y26	-0.178
wb1-P19	Y25	-0.178
Bryobacter	Y24	-0.179
Methanosarcina	Y28	-0.179
IS-44	Y25	-0.179
Sporosarcina	Y28	-0.179
Georgfuchsia	Y29	-0.18
Castellaniella	Y24	-0.18
Gaiella	Y26	-0.181
Paludibacter	Y24	-0.182
Hydrogenoanaerobacterium	Y29	-0.182
Methylomicrobium	Y27	-0.182
Candidatus_Alysiosphaera	Y29	-0.183
Anaerofustis	Y28	-0.183
Syntrophomonas	Y28	-0.184
Blastococcus	Y24	-0.185
Segetibacter	Y29	-0.185
Nitrosospira	Y25	-0.185
Ruminococcaceae_UCG-013	Y26	-0.185
Sphingopyxis	Y25	-0.186
Luteitalea	Y26	-0.186
Virgisporangium	Y29	-0.186
PAUC26f	Y29	-0.186
Solirubrobacter	Y26	-0.187
Novosphingobium	Y29	-0.187
Opitutus	Y26	-0.187
Niastella	Y26	-0.188
possible_genus_04	Y25	-0.188
Pseudofulvimonas	Y24	-0.188
Patulibacter	Y26	-0.188
Acinetobacter	Y24	-0.189
Pseudofulvimonas	Y29	-0.189
Methanomassiliicoccus	Y24	-0.19
Nannocystis	Y25	-0.19
Alkalibacter	Y26	-0.19
Lysinibacillus	Y26	-0.19
Tychonema_CCAP_1459-11B	Y24	-0.19
Marvinbryantia	Y27	-0.19
MND1	Y29	-0.191
Pseudorhodoplanes	Y29	-0.191
Skermanella	Y24	-0.192
Asticcacaulis	Y24	-0.192
Azoarcus	Y29	-0.192
Ohtaekwangia	Y27	-0.193
Paracoccus	Y24	-0.193
Proteiniphilum	Y26	-0.194
Flavitalea	Y29	-0.195
UTCFX1	Y24	-0.195
Glycomyces	Y25	-0.195
Bact-08	Y25	-0.195
Pelagibacterium	Y26	-0.196
Magnetospirillum	Y25	-0.196
Rhodoplanes	Y29	-0.197
Sporosarcina	Y25	-0.197
Anaeromyxobacter	Y24	-0.197
Acidibacter	Y29	-0.199
Polycyclovorans	Y25	-0.199
Candidatus_Udaeobacter	Y24	-0.2
Ensifer	Y29	-0.2
Microbacterium	Y26	-0.2
Ellin6055	Y29	-0.201
UTBCD1	Y26	-0.201
Tagaea	Y28	-0.201
CL500-29_marine_group	Y24	-0.203
Parasegetibacter	Y25	-0.203
Paludibacter	Y29	-0.203
Luteibacter	Y24	-0.204
Desulfotomaculum	Y26	-0.205
Lysobacter	Y26	-0.206
Methanoculleus	Y24	-0.206
Phaselicystis	Y26	-0.206
Pajaroellobacter	Y26	-0.206
Caldicoprobacter	Y28	-0.206
Rhodocytophaga	Y24	-0.206
Uliginosibacterium	Y29	-0.206
mle1-7	Y25	-0.207
RB41	Y26	-0.208
Desulfotomaculum	Y29	-0.208
Rhodocytophaga	Y29	-0.208
Steroidobacter	Y29	-0.209
Rhizobacter	Y25	-0.209
Pseudorhodoferax	Y25	-0.209
Tagaea	Y29	-0.21
Ferrovibrio	Y26	-0.21
Uliginosibacterium	Y26	-0.21
Bryobacter	Y29	-0.211
Pseudofulvimonas	Y25	-0.211
Pseudoxanthomonas	Y26	-0.212
Lactobacillus	Y29	-0.212
IS-44	Y29	-0.213
Lachnospiraceae_NK4A136_group	Y27	-0.214
Elusimicrobium	Y27	-0.215
Sphingomonas	Y29	-0.217
Clostridiales_bacterium_enrichment_culture_clone_06-1235251-76	Y28	-0.217
Flavitalea	Y26	-0.218
RB41	Y29	-0.218
Acidovorax	Y24	-0.218
Iamia	Y26	-0.219
Treponema	Y24	-0.22
Segetibacter	Y24	-0.22
Acholeplasma	Y26	-0.22
Bdellovibrio	Y26	-0.221
Bacteroides	Y27	-0.221
Aridibacter	Y26	-0.221
Anaerosporomusa	Y26	-0.221
Segetibacter	Y26	-0.221
Thiobacillus	Y29	-0.222
Taibaiella	Y26	-0.222
Shinella	Y24	-0.222
Luteolibacter	Y24	-0.223
UTBCD1	Y27	-0.224
Verticia	Y26	-0.224
Cupriavidus	Y27	-0.225
Bact-08	Y26	-0.225
Sphingoaurantiacus	Y28	-0.225
Patulibacter	Y25	-0.225
Pelagibacterium	Y29	-0.226
Roseobacter_clade_CHAB-I-5_lineage	Y27	-0.226
Pseudolabrys	Y29	-0.227
Mucilaginibacter	Y26	-0.227
Staphylococcus	Y26	-0.227
Candidatus_Udaeobacter	Y26	-0.228
Anaerocella	Y24	-0.229
Arenimonas	Y29	-0.231
Cellulomonas	Y24	-0.232
Cellvibrio	Y29	-0.232
Candidatus_Koribacter	Y29	-0.232
Marvinbryantia	Y26	-0.232
Thioalkalispira	Y28	-0.232
Flavobacterium	Y26	-0.233
Raoultibacter	Y28	-0.235
Ruminococcaceae_NK4A214_group	Y26	-0.236
Dokdonella	Y29	-0.236
Nordella	Y26	-0.237
LNR_A2-18	Y26	-0.237
Brevundimonas	Y24	-0.238
Pseudolabrys	Y24	-0.24
Methanobrevibacter	Y26	-0.24
Nordella	Y29	-0.24
Caenimonas	Y29	-0.24
Friedmanniella	Y26	-0.24
Chitinophaga	Y25	-0.241
LNR_A2-18	Y27	-0.241
possible_genus_04	Y26	-0.241
Mizugakiibacter	Y25	-0.241
Nitrospira	Y26	-0.242
Mycobacterium	Y26	-0.242
Tardiphaga	Y29	-0.242
Methanobacterium	Y27	-0.243
Roseimicrobium	Y27	-0.243
Adhaeribacter	Y29	-0.243
Methylotenera	Y29	-0.243
Candidatus_Saccharimonas	Y28	-0.245
Pleomorphomonas	Y29	-0.245
Polycyclovorans	Y26	-0.246
Ohtaekwangia	Y26	-0.247
Aquicella	Y29	-0.247
Intestinimonas	Y28	-0.247
Nannocystis	Y26	-0.251
Lysinibacillus	Y27	-0.252
Luteolibacter	Y29	-0.253
Bauldia	Y29	-0.256
Labrys	Y26	-0.256
Desulfomicrobium	Y28	-0.256
ADurbBin063-1	Y29	-0.256
Desulfomicrobium	Y29	-0.256
Bact-08	Y27	-0.257
Caenimonas	Y24	-0.258
mle1-7	Y29	-0.258
Petrimonas	Y28	-0.258
Actinotalea	Y24	-0.259
Roseimicrobium	Y26	-0.259
Sporobacter	Y26	-0.26
Flavihumibacter	Y25	-0.26
Occallatibacter	Y25	-0.261
Desulfitibacter	Y28	-0.262
Patulibacter	Y28	-0.262
Crossiella	Y28	-0.263
Luteibacter	Y25	-0.263
Bauldia	Y25	-0.265
Flaviaesturariibacter	Y29	-0.265
Acidaminococcus	Y26	-0.265
Sporomusa	Y29	-0.266
PAUC26f	Y27	-0.266
SWB02	Y29	-0.267
Candidatus_Solibacter	Y26	-0.267
Meniscus	Y26	-0.268
Thiobacillus	Y27	-0.268
Burkholderia-Caballeronia-Paraburkholderia	Y26	-0.268
Shinella	Y29	-0.268
Flavisolibacter	Y29	-0.269
Caldicoprobacter	Y29	-0.269
Rickettsiella	Y25	-0.269
Lysobacter	Y29	-0.27
Azospira	Y26	-0.271
Meniscus	Y29	-0.273
Pseudorhodoferax	Y29	-0.273
Dysgonomonas	Y26	-0.274
MND1	Y26	-0.274
Desulfobacterium_catecholicum_group	Y24	-0.274
Ruminococcaceae_UCG-010	Y29	-0.276
Marinilactibacillus	Y26	-0.276
Methanomassiliicoccus	Y26	-0.278
Leptothrix	Y26	-0.278
Dyadobacter	Y24	-0.278
Roseomonas	Y24	-0.278
Rhodobacter	Y27	-0.278
Proteiniphilum	Y28	-0.279
Fluviicola	Y25	-0.279
Elusimicrobium	Y24	-0.281
Roseimarinus	Y27	-0.281
CL500-29_marine_group	Y26	-0.282
Acetonema	Y28	-0.282
Ferrovibrio	Y24	-0.283
Bosea	Y29	-0.284
Erysipelothrix	Y26	-0.284
AKYG587	Y27	-0.284
Desulfomicrobium	Y25	-0.286
Flindersiella	Y28	-0.286
Marvinbryantia	Y29	-0.286
Microvirga	Y29	-0.287
Hirschia	Y26	-0.287
Ensifer	Y25	-0.288
Actinospica	Y29	-0.288
Terrimonas	Y26	-0.29
Rhodomicrobium	Y26	-0.29
Chthoniobacter	Y26	-0.29
Mizugakiibacter	Y24	-0.291
Anaeromyxobacter	Y29	-0.292
Treponema	Y26	-0.294
Terrimicrobium	Y29	-0.294
Duganella	Y26	-0.295
Anaerocolumna	Y26	-0.296
Actinotalea	Y26	-0.296
Buchnera	Y24	-0.296
Pelospora	Y28	-0.296
Gracilibacter	Y29	-0.297
Desulfovibrio	Y27	-0.298
Skermanella	Y29	-0.298
Sporomusa	Y26	-0.299
Oscillibacter	Y26	-0.299
Candidatus_Alysiosphaera	Y24	-0.3
Mucilaginibacter	Y29	-0.3
Azospira	Y24	-0.3
Candidatus_Entotheonella	Y25	-0.301
Labrys	Y29	-0.301
Thauera	Y25	-0.301
Edaphobacter	Y26	-0.301
Taibaiella	Y29	-0.302
Hydrogenoanaerobacterium	Y26	-0.302
Azoarcus	Y26	-0.302
Meniscus	Y24	-0.303
Ruminiclostridium_1	Y26	-0.303
Caldicoprobacter	Y26	-0.304
Azospira	Y29	-0.304
Aminobacter	Y24	-0.305
Candidatus_Xiphinematobacter	Y24	-0.306
Elusimicrobium	Y29	-0.306
Streptomyces	Y26	-0.308
Luteimonas	Y26	-0.308
Syntrophaceticus	Y24	-0.309
Nocardioides	Y26	-0.31
Ferruginibacter	Y29	-0.31
Cephaloticoccus	Y29	-0.313
Duganella	Y29	-0.314
Trichococcus	Y29	-0.315
Roseobacter_clade_CHAB-I-5_lineage	Y26	-0.316
Lactococcus	Y27	-0.316
Pseudoflavitalea	Y26	-0.322
Enterococcus	Y29	-0.323
Geobacter	Y29	-0.324
PAUC26f	Y24	-0.324
Granulicella	Y25	-0.325
Oxalicibacterium	Y29	-0.326
Candidatus_Saccharimonas	Y26	-0.328
Christensenellaceae_R-7_group	Y26	-0.33
Sedimentibacter	Y26	-0.33
Ramlibacter	Y29	-0.33
Pontibacter	Y27	-0.331
Eubacterium_coprostanoligenes_group	Y28	-0.331
Stenotrophobacter	Y26	-0.333
JGI_0001001-H03	Y24	-0.334
Amycolatopsis	Y26	-0.334
Thioalkalispira	Y27	-0.334
Intestinimonas	Y27	-0.335
Paenisporosarcina	Y25	-0.337
Rhodanobacter	Y24	-0.337
Acidaminococcus	Y27	-0.338
Proteiniclasticum	Y26	-0.339
Ruminiclostridium_6	Y28	-0.339
Candidatus_Solibacter	Y29	-0.34
OM27_clade	Y29	-0.34
Pseudoduganella	Y29	-0.34
Tagaea	Y25	-0.34
Lactobacillus	Y28	-0.341
Parasegetibacter	Y29	-0.341
Qipengyuania	Y29	-0.341
Raoultibacter	Y27	-0.342
Sphingopyxis	Y24	-0.343
Noviherbaspirillum	Y29	-0.343
Ruminococcaceae_UCG-010	Y26	-0.344
Telmatospirillum	Y27	-0.344
Solitalea	Y25	-0.346
Magnetospirillum	Y28	-0.346
Candidatus_Gigarickettsia	Y27	-0.346
Roseobacter_clade_CHAB-I-5_lineage	Y29	-0.346
Candidatus_Soleaferrea	Y26	-0.347
Oxobacter	Y26	-0.348
Anaerofustis	Y26	-0.349
Flavobacterium	Y24	-0.355
Blastocatella	Y24	-0.356
Luteolibacter	Y26	-0.356
Nitrosospira	Y29	-0.356
Pedomicrobium	Y26	-0.357
Anaerovorax	Y26	-0.358
Acidipila	Y29	-0.358
Parabacteroides	Y26	-0.359
Azohydromonas	Y29	-0.359
Flaviaesturariibacter	Y24	-0.359
Azohydromonas	Y24	-0.36
Pseudorhodoferax	Y24	-0.361
Blautia	Y25	-0.363
Pseudofulvimonas	Y27	-0.363
Oxalicibacterium	Y24	-0.364
Ellin6067	Y29	-0.365
Lactobacillus	Y25	-0.366
Anaerotruncus	Y26	-0.368
Gracilibacter	Y26	-0.37
Georgfuchsia	Y26	-0.371
Bacteroides	Y25	-0.372
Vicinamibacter	Y26	-0.375
Edaphobacter	Y29	-0.381
Hyphomicrobium	Y26	-0.383
Macellibacteroides	Y27	-0.383
Lachnotalea	Y26	-0.384
Arcticibacter	Y26	-0.386
Terrimicrobium	Y26	-0.386
Chitinophaga	Y29	-0.387
Desulfitibacter	Y26	-0.387
Fusicatenibacter	Y25	-0.389
Desulfosporosinus	Y28	-0.392
Pelotomaculum	Y28	-0.393
Rhodomicrobium	Y29	-0.396
Marinobacter	Y27	-0.396
Ilumatobacter	Y26	-0.4
Papillibacter	Y26	-0.402
Methanobacterium	Y28	-0.404
Brenneria	Y29	-0.404

## Sheet: Physical and mechanical propert
Supplemental Tables S6 Spearman correlations between endophytic bacteria of the sapwood and the physical and mechanical properties of the sapwood
Note: * Correlation is significant at the p < 0.05 level; ** Correlation is significant at the p < 0.01 level.
Genue	Indicators	r
Pseudoflavitalea	Y32	0.731**
Rubrobacter	Y41	0.696**
UTBCD1	Y41	0.64**
Ramlibacter	Y41	0.599**
Oscillibacter	Y34	0.585**
Domibacillus	Y33	-0.583**
Desulfopila	Y41	0.575**
Desulfopila	Y39	0.57**
Propionivibrio	Y41	0.567**
Luteimonas	Y32	0.563**
Polycyclovorans	Y34	0.562**
Paracoccus	Y35	-0.56**
Pseudoflavitalea	Y34	0.56**
Macellibacteroides	Y31	0.554**
Domibacillus	Y31	0.549**
Thiobacillus	Y39	0.547**
Vicinamibacter	Y32	0.546**
Erysipelothrix	Y30	-0.545**
Thiobacillus	Y41	0.54**
Geobacter	Y41	0.533**
Bauldia	Y41	0.527**
Intestinimonas	Y35	-0.523**
Ruminiclostridium_1	Y41	-0.522**
Intestinimonas	Y30	-0.522**
Proteiniphilum	Y41	-0.519**
Lysobacter	Y32	0.517**
Geobacter	Y38	0.514*
Tagaea	Y41	0.513*
Vicinamibacter	Y34	0.512*
Pseudoflavitalea	Y35	0.512*
Pseudoxanthomonas	Y32	0.506*
Geobacter	Y36	0.503*
Azoarcus	Y41	0.503*
Desulfopila	Y36	0.503*
Ensifer	Y41	0.501*
Intestinimonas	Y33	-0.499*
Geobacter	Y37	0.499*
Acidaminococcus	Y31	0.496*
Rhodomicrobium	Y32	0.495*
Aridibacter	Y32	0.495*
Polycyclovorans	Y31	0.495*
Microlunatus	Y36	-0.493*
Paracoccus	Y34	-0.493*
Luteibacter	Y34	-0.493*
Bacteroides	Y31	0.493*
Rhodomicrobium	Y34	0.493*
Virgisporangium	Y30	0.493*
Virgisporangium	Y32	0.493*
Hydrogenophaga	Y41	0.493*
Rhodobacter	Y41	0.493*
Parabacteroides	Y40	-0.492*
Diplosphaera	Y33	-0.492*
Arenimonas	Y41	0.492*
Methanobrevibacter	Y40	-0.49*
Desulfosporosinus	Y34	-0.49*
Shinella	Y30	0.49*
Propionivibrio	Y39	0.49*
Microlunatus	Y38	-0.489*
Desulfopila	Y37	0.488*
Sphingobium	Y41	0.487*
Oscillibacter	Y32	0.484*
Azohydromonas	Y37	0.481*
Mizugakiibacter	Y34	-0.48*
Domibacillus	Y35	-0.48*
Rhodoplanes	Y32	0.48*
Proteiniphilum	Y30	-0.479*
Ferrovibrio	Y38	0.479*
Azohydromonas	Y38	0.478*
Pelospora	Y34	-0.477*
Ohtaekwangia	Y34	0.477*
Candidatus_Solibacter	Y41	0.476*
Sphaerochaeta	Y31	0.476*
Pontibacter	Y37	0.476*
Methanobrevibacter	Y37	-0.475*
LNR_A2-18	Y31	0.475*
Desulfopila	Y38	0.475*
Hydrogenophaga	Y39	0.473*
Methanomassiliicoccus	Y41	-0.472*
Methanobrevibacter	Y38	-0.471*
Oscillibacter	Y35	0.471*
Acidibacter	Y32	0.47*
Nordella	Y32	0.47*
Ferrovibrio	Y36	0.47*
Niastella	Y34	0.468*
Ferrovibrio	Y37	0.468*
Methanobrevibacter	Y36	-0.467*
Actinophytocola	Y32	0.467*
Luteimonas	Y31	0.466*
Ohtaekwangia	Y32	0.466*
Phyllobacterium	Y32	0.466*
Promicromonospora	Y34	0.464*
Bacteroides	Y34	0.463*
iron-reducing_bacterium_enrichment_culture_clone_HN-HFO75	Y38	-0.462*
Pseudoxanthomonas	Y41	0.462*
Hydrogenophaga	Y37	0.462*
Pontibacter	Y36	0.461*
Thiobacillus	Y37	0.46*
Erysipelothrix	Y33	-0.459*
Candidatus_Xiphinematobacter	Y30	0.459*
Chryseolinea	Y32	0.457*
OM27_clade	Y41	0.457*
Ferrovibrio	Y41	0.457*
Hydrogenophaga	Y36	0.456*
Methanobacterium	Y34	-0.455*
Bact-08	Y31	0.455*
UTBCD1	Y38	0.454*
Azohydromonas	Y36	0.454*
Dethiobacter	Y38	-0.452*
Terrimonas	Y32	0.452*
Roseburia	Y41	0.452*
Hydrogenophaga	Y38	0.452*
Dethiobacter	Y37	-0.451*
Uliginosibacterium	Y40	0.451*
Methanoculleus	Y35	-0.45*
Ohtaekwangia	Y31	0.45*
Virgisporangium	Y35	0.45*
Methanomassiliicoccus	Y30	-0.449*
Rhodocytophaga	Y37	0.448*
Paracoccus	Y30	-0.447*
Anaerosporomusa	Y30	-0.446*
Microlunatus	Y37	-0.446*
Friedmanniella	Y36	-0.446*
UTBCD1	Y37	0.446*
Pseudoduganella	Y41	0.446*
UTBCD1	Y36	0.445*
CL500-29_marine_group	Y41	0.445*
iron-reducing_bacterium_enrichment_culture_clone_HN-HFO75	Y36	-0.444*
Luteitalea	Y31	0.443*
Virgisporangium	Y33	0.442*
Uliginosibacterium	Y32	0.442*
Diplosphaera	Y30	-0.441*
Thiobacillus	Y38	0.441*
Pseudorhodoferax	Y41	0.441*
Thiobacillus	Y36	0.44*
Candidatus_Koribacter	Y41	0.44*
Hydrogenispora	Y39	-0.439*
Bauldia	Y37	0.439*
iron-reducing_bacterium_enrichment_culture_clone_HN-HFO75	Y30	-0.438*
Candidatus_Xiphinematobacter	Y33	0.437*
Flaviaesturariibacter	Y30	0.437*
Pseudoflavitalea	Y31	0.436*
Candidatus_Xiphinematobacter	Y35	0.436*
Nitrosospira	Y41	0.436*
Paracoccus	Y32	-0.435*
Dethiobacter	Y36	-0.434*
Vicinamibacter	Y31	0.434*
Azoarcus	Y32	0.434*
Desulfovibrio	Y41	-0.433*
Lysobacter	Y41	0.433*
Ellin6067	Y41	0.433*
Roseburia	Y39	0.433*
Sulfurospirillum	Y31	0.433*
Mycobacterium	Y39	-0.432*
Tardiphaga	Y40	0.432*
iron-reducing_bacterium_enrichment_culture_clone_HN-HFO75	Y37	-0.431*
Azoarcus	Y37	0.431*
Methanoculleus	Y33	-0.43*
Luteimonas	Y34	0.43*
Hyphomicrobium	Y32	0.43*
JGI_0001001-H03	Y34	-0.429*
OM27_clade	Y32	0.427*
Bauldia	Y38	0.426*
Paenibacillus	Y34	-0.425*
Hirschia	Y32	0.425*
Luteolibacter	Y41	0.425*
Niastella	Y32	0.424*
Ferrovibrio	Y39	0.424*
Methylomicrobium	Y39	0.424*
Geovibrio	Y34	-0.423*
Azohydromonas	Y41	0.423*
Rhodocytophaga	Y41	0.423*
Aquicella	Y41	0.422*
Propionivibrio	Y37	0.421*
Petrimonas	Y41	-0.42*
Desulfobacterium_catecholicum_group	Y39	0.42*
Flaviaesturariibacter	Y33	0.42*
Anaerosporomusa	Y41	-0.419*
Pseudomonas	Y41	0.419*
Promicromonospora	Y32	0.419*
UTBCD1	Y39	0.419*
Methylomicrobium	Y41	0.419*
Cephaloticoccus	Y41	0.418*
Azospira	Y34	0.417*
Diplosphaera	Y35	-0.416*
Terrimonas	Y31	0.415*
Phyllobacterium	Y34	0.415*
Pontibacter	Y38	0.414*
Dethiobacter	Y30	-0.412*
Bosea	Y38	0.412*
Friedmanniella	Y38	-0.41*
Hydrogenispora	Y40	-0.409*
Propionivibrio	Y38	0.409*
Amycolatopsis	Y39	-0.408*
Friedmanniella	Y37	-0.408*
SWB02	Y41	0.408*
Roseimicrobium	Y35	0.408*
Methanobacterium	Y32	-0.407*
Dinghuibacter	Y41	0.407*
iron-reducing_bacterium_enrichment_culture_clone_HN-HFO75	Y39	-0.406*
Pseudoflavitalea	Y30	0.406*
possible_genus_04	Y31	0.406*
Niastella	Y31	0.405*
Amycolatopsis	Y32	0.405*
Propionivibrio	Y36	0.405*
Ensifer	Y32	0.402
Cephaloticoccus	Y35	0.401
Acidibacter	Y41	0.4
Pseudolabrys	Y41	0.4
Bosea	Y37	0.4
Bauldia	Y36	0.398
Azoarcus	Y34	0.398
Rhodocytophaga	Y38	0.398
Chthoniobacter	Y32	0.397
OM27_clade	Y30	0.396
Flaviaesturariibacter	Y32	0.396
Rhodomicrobium	Y35	0.395
Geobacter	Y39	0.395
Ensifer	Y37	0.395
Nannocystis	Y31	0.394
Azoarcus	Y38	0.393
Lacunisphaera	Y41	0.392
Pseudonocardia	Y32	0.388
Opitutus	Y32	0.388
Ramlibacter	Y40	0.388
Rhodocytophaga	Y36	0.388
Pedomicrobium	Y32	0.387
Roseburia	Y37	0.387
Iamia	Y32	0.386
Flaviaesturariibacter	Y35	0.386
Novosphingobium	Y32	0.385
Pseudorhodoferax	Y40	0.385
Stenotrophobacter	Y32	0.383
Haliangium	Y41	0.382
Roseimicrobium	Y38	0.382
Pedomicrobium	Y31	0.381
Shinella	Y33	0.38
Achromobacter	Y31	0.38
Nannocystis	Y32	0.378
Parabacteroides	Y35	0.378
OM27_clade	Y38	0.378
Cephaloticoccus	Y32	0.378
Rhodomicrobium	Y31	0.377
Terrimonas	Y34	0.377
Georgfuchsia	Y34	0.376
Geobacter	Y32	0.375
Desulfobacterium_catecholicum_group	Y41	0.375
Luteolibacter	Y34	0.374
Dinghuibacter	Y39	0.374
Oscillibacter	Y31	0.374
Bryobacter	Y41	0.373
mle1-7	Y41	0.373
Rhodobacter	Y38	0.373
Rhodobacter	Y36	0.372
Microvirga	Y41	0.371
Leptothrix	Y31	0.371
Bosea	Y36	0.371
Luteitalea	Y32	0.371
Azoarcus	Y36	0.371
Nitrosospira	Y37	0.371
Phyllobacterium	Y31	0.37
Aridibacter	Y35	0.369
Roseimicrobium	Y37	0.369
Shinella	Y35	0.369
Arcticibacter	Y34	0.368
Bosea	Y41	0.368
Flavihumibacter	Y41	0.368
possible_genus_04	Y34	0.368
Paludibacter	Y34	0.367
Uliginosibacterium	Y41	0.367
Altererythrobacter	Y32	0.366
Azospira	Y41	0.366
Skermanella	Y41	0.365
Hirschia	Y31	0.365
Rhodobacter	Y37	0.365
Reyranella	Y32	0.364
Trichococcus	Y33	0.364
Hirschia	Y41	0.364
Nonomuraea	Y41	0.364
Ferruginibacter	Y35	0.362
Limnobacter	Y40	0.362
Phaselicystis	Y32	0.361
Pseudorhodoferax	Y30	0.361
OM27_clade	Y37	0.36
OM27_clade	Y40	0.36
Limnobacter	Y41	0.36
Phenylobacterium	Y32	0.359
Proteiniclasticum	Y31	0.359
Rhodobacter	Y39	0.359
Virgisporangium	Y41	0.358
Uliginosibacterium	Y30	0.357
Roseimicrobium	Y32	0.356
Luteolibacter	Y32	0.355
Roseimicrobium	Y36	0.355
IS-44	Y41	0.355
Roseimicrobium	Y30	0.353
Rhizobacter	Y41	0.353
Sorangium	Y32	0.353
Limnobacter	Y39	0.353
Pseudorhodoferax	Y38	0.352
Nordella	Y31	0.348
Geobacter	Y35	0.348
Nordella	Y34	0.347
Subgroup_10	Y41	0.347
Ramlibacter	Y32	0.347
Cupriavidus	Y31	0.347
Sphaerochaeta	Y34	0.347
Propionivibrio	Y40	0.347
Uliginosibacterium	Y38	0.347
Sphingobium	Y40	0.346
Solitalea	Y31	0.346
Roseobacter_clade_CHAB-I-5_lineage	Y32	0.346
Olivibacter	Y36	0.346
Olivibacter	Y37	0.346
Olivibacter	Y38	0.346
Olivibacter	Y39	0.346
Olivibacter	Y40	0.346
Olivibacter	Y41	0.346
Streptomyces	Y32	0.345
Trichococcus	Y35	0.345
Roseburia	Y38	0.345
Lachnospiraceae_NK4A136_group	Y31	0.345
Marinobacter	Y31	0.345
Nordella	Y41	0.344
PAUC26f	Y41	0.344
Polycyclovorans	Y32	0.344
Rhodocytophaga	Y39	0.344
Promicromonospora	Y31	0.343
Cephaloticoccus	Y34	0.343
Lysobacter	Y37	0.342
Roseburia	Y36	0.342
Trichococcus	Y32	0.341
Vicinamibacter	Y35	0.341
Ilumatobacter	Y32	0.341
Nitrosospira	Y38	0.341
Ensifer	Y39	0.34
Pseudofulvimonas	Y39	0.34
Ramlibacter	Y37	0.338
Acinetobacter	Y40	0.338
FFCH7168	Y30	0.338
Pseudorhodoferax	Y39	0.338
Parafilimonas	Y40	0.338
Dongia	Y41	0.336
Methylotenera	Y41	0.336
Dinghuibacter	Y40	0.336
Pedomicrobium	Y34	0.335
Pseudorhodoplanes	Y41	0.335
iron-reducing_bacterium_enrichment_culture_clone_HN-HFO75	Y31	0.335
Nitrosospira	Y36	0.335
Variovorax	Y32	0.334
Nocardioides	Y32	0.334
Sulfurospirillum	Y34	0.334
Uliginosibacterium	Y37	0.334
bacterium_Ellin517	Y40	0.334
Stenotrophomonas	Y32	0.333
SWB02	Y32	0.332
Acidovorax	Y35	0.332
Uliginosibacterium	Y33	0.332
Chryseolinea	Y31	0.331
Chthoniobacter	Y34	0.331
Treponema	Y34	0.327
OM27_clade	Y35	0.327
Ramlibacter	Y38	0.327
Ensifer	Y38	0.327
Caldicoprobacter	Y30	0.327
Niastella	Y41	0.326
Anaeromyxobacter	Y34	0.326
Oxalicibacterium	Y41	0.326
Trichococcus	Y30	0.325
Shinella	Y41	0.325
Kribbella	Y32	0.324
IMCC26134	Y32	0.324
Hirschia	Y34	0.323
Flavihumibacter	Y39	0.323
Pseudorhodoferax	Y37	0.323
Steroidobacter	Y41	0.322
Anaerocella	Y31	0.322
OM27_clade	Y36	0.322
Caenimonas	Y41	0.322
Methylomicrobium	Y36	0.322
Phyllobacterium	Y35	0.321
Dokdonella	Y40	0.321
Actinoplanes	Y40	0.321
Ferruginibacter	Y32	0.321
Macellibacteroides	Y34	0.32
SWB02	Y38	0.318
Agromyces	Y32	0.318
Roseimicrobium	Y41	0.318
Ferruginibacter	Y41	0.318
Qipengyuania	Y41	0.318
Uliginosibacterium	Y36	0.318
RB41	Y41	0.317
Arcticibacter	Y41	0.317
Pseudoduganella	Y32	0.317
Chryseolinea	Y37	0.317
Desulfopila	Y40	0.317
Ramlibacter	Y30	0.316
Gemmatimonas	Y41	0.316
Pelagibacterium	Y34	0.316
Roseobacter_clade_CHAB-I-5_lineage	Y30	0.316
Olivibacter	Y33	0.316
Rhodobacter	Y34	0.316
Roseobacter_clade_CHAB-I-5_lineage	Y35	0.316
Desulfobulbus	Y36	0.316
Desulfobulbus	Y37	0.316
Desulfobulbus	Y38	0.316
Desulfobulbus	Y41	0.316
Lysobacter	Y31	0.315
Haliangium	Y32	0.315
Ensifer	Y36	0.315
Ramlibacter	Y39	0.315
AKYG587	Y34	0.315
Pseudofulvimonas	Y40	0.315
SWB02	Y37	0.314
Bosea	Y30	0.314
Altererythrobacter	Y31	0.313
Anaeromyxobacter	Y31	0.313
Tychonema_CCAP_1459-11B	Y30	0.313
Chitinophaga	Y32	0.312
Paludibacter	Y31	0.312
Shinella	Y32	0.312
Amycolatopsis	Y35	0.312
Clostridiales_bacterium_canine_oral_taxon_162	Y30	0.312
Desulfobacterium_catecholicum_group	Y37	0.311
Glycomyces	Y32	0.311
Shinella	Y40	0.311
Caulobacter	Y41	0.31
Lachnotalea	Y31	0.31
Roseimicrobium	Y33	0.309
Cellvibrio	Y39	0.308
Ohtaekwangia	Y41	0.307
Blastocatella	Y30	0.307
Blastocatella	Y33	0.307
Georgfuchsia	Y41	0.306
Thioalkalispira	Y39	0.306
Rhodoplanes	Y30	0.305
Caldicoprobacter	Y35	0.305
Edaphobacter	Y40	0.305
MND1	Y32	0.304
Labrys	Y30	0.304
Methylomicrobium	Y37	0.304
Pseudorhodoferax	Y36	0.303
LNR_A2-18	Y34	0.301
Acinetobacter	Y36	0.301
Propionivibrio	Y31	0.301
Labrys	Y32	0.301
Geobacter	Y30	0.3
Candidatus_Solibacter	Y30	0.3
Massilia	Y40	0.3
Ruminiclostridium_6	Y36	0.3
Qipengyuania	Y39	0.3
Buchnera	Y30	0.3
Azohydromonas	Y30	0.299
Georgfuchsia	Y32	0.299
Bryobacter	Y30	0.298
Desulfobacterium_catecholicum_group	Y36	0.298
Microvirga	Y30	0.297
Acidibacter	Y31	0.297
Ferruginibacter	Y30	0.297
Labrys	Y35	0.297
Rhodoplanes	Y41	0.296
Arcticibacter	Y35	0.295
SWB02	Y40	0.295
Acidovorax	Y33	0.295
Acidaminococcus	Y34	0.295
Desulfovibrio	Y31	0.294
Variovorax	Y41	0.294
Pseudoduganella	Y35	0.294
ADurbBin063-1	Y32	0.294
Luteitalea	Y34	0.294
Noviherbaspirillum	Y41	0.293
FFCH7168	Y33	0.293
Azohydromonas	Y39	0.293
Lysobacter	Y34	0.292
Lysobacter	Y38	0.292
Pseudolabrys	Y40	0.292
Bauldia	Y39	0.292
Geobacter	Y34	0.291
Pseudoxanthomonas	Y30	0.291
Arenimonas	Y40	0.291
Glycomyces	Y35	0.291
Anaerolinea	Y37	0.291
Phaselicystis	Y41	0.29
Amycolatopsis	Y30	0.289
Candidatus_Xiphinematobacter	Y32	0.289
Caenimonas	Y32	0.288
Hydrogenophaga	Y30	0.288
RB41	Y30	0.287
Sphingomonas	Y41	0.287
Novosphingobium	Y41	0.287
Lysobacter	Y30	0.286
Pelagibacterium	Y35	0.286
Olivibacter	Y30	0.286
Olivibacter	Y32	0.286
Roseobacter_clade_CHAB-I-5_lineage	Y33	0.286
Olivibacter	Y34	0.286
Desulfobulbus	Y39	0.286
Azospira	Y39	0.286
Lactococcus	Y40	0.286
Bacteroides	Y37	0.285
Pajaroellobacter	Y32	0.285
Nitrospira	Y41	0.284
Thauera	Y41	0.284
Rickettsiella	Y31	0.284
Pseudofulvimonas	Y41	0.284
Rhodomicrobium	Y41	0.283
Desulfobacterium_catecholicum_group	Y38	0.283
Acinetobacter	Y38	0.283
ADurbBin063-1	Y31	0.283
Flavihumibacter	Y37	0.283
Azoarcus	Y39	0.283
Uliginosibacterium	Y35	0.283
Methylomicrobium	Y38	0.283
Nitrospira	Y32	0.282
Ramlibacter	Y36	0.282
PAUC26f	Y40	0.282
Lachnospiraceae_NK4A136_group	Y34	0.282
Acinetobacter	Y39	0.281
Labrys	Y41	0.281
bacterium_Ellin517	Y31	0.281
Thioalkalispira	Y41	0.281
Bacteroides	Y32	0.28
Pseudoflavitalea	Y37	0.28
Bauldia	Y40	0.28
Segetibacter	Y41	0.28
Anaerolinea	Y30	0.28
IMCC26134	Y31	0.28
Thiobacillus	Y40	0.279
Pseudoxanthomonas	Y31	0.279
Hyphomicrobium	Y34	0.279
Mesorhizobium	Y41	0.279
Anaerolinea	Y36	0.279
Lysinibacillus	Y34	0.279
Lachnospiraceae_NK4A136_group	Y37	0.279
Parafilimonas	Y41	0.279
Flavitalea	Y32	0.278
FFCH7168	Y41	0.278
Rhodoplanes	Y35	0.277
Lysobacter	Y36	0.277
Anaerolinea	Y38	0.277
Steroidobacter	Y34	0.276
SWB02	Y36	0.276
Buchnera	Y33	0.276
Lysobacter	Y40	0.275
Ellin6067	Y40	0.275
Brenneria	Y41	0.275
Pseudoxanthomonas	Y34	0.275
Aquicella	Y40	0.275
Variovorax	Y31	0.274
Ruminiclostridium_6	Y37	0.274
Peredibacter	Y38	0.274
Opitutus	Y34	0.273
Candidatus_Solibacter	Y35	0.273
Pleomorphomonas	Y35	0.273
Desulfovirga	Y31	0.273
Bauldia	Y32	0.272
OM27_clade	Y33	0.272
Pseudoxanthomonas	Y35	0.272
Rubrobacter	Y40	0.272
CL500-29_marine_group	Y40	0.272
Telmatospirillum	Y31	0.272
Peredibacter	Y36	0.272
Steroidobacter	Y31	0.271
Steroidobacter	Y32	0.271
Chryseolinea	Y34	0.271
Acidipila	Y32	0.271
bacterium_Ellin517	Y41	0.271
Bacteroides	Y36	0.27
Nordella	Y37	0.27
Arenimonas	Y32	0.27
Leptothrix	Y32	0.27
Labrys	Y33	0.27
Asticcacaulis	Y39	0.27
Brevundimonas	Y30	0.269
Chthoniobacter	Y31	0.269
Parabacteroides	Y32	0.269
Roseimicrobium	Y34	0.269
Ruminiclostridium_6	Y38	0.269
Gemmata	Y30	0.269
Phenylobacterium	Y31	0.268
Bosea	Y35	0.268
Cupriavidus	Y34	0.268
Dactylosporangium	Y41	0.268
Rhodobacter	Y32	0.268
Mesorhizobium	Y32	0.267
Rubrobacter	Y39	0.267
PAUC26f	Y30	0.267
Ramlibacter	Y35	0.266
Pseudoflavitalea	Y38	0.266
Ensifer	Y40	0.266
Azoarcus	Y31	0.266
Duganella	Y40	0.266
Tychonema_CCAP_1459-11B	Y33	0.266
RB41	Y35	0.265
Candidatus_Solibacter	Y32	0.265
Anaerocella	Y34	0.265
Chryseolinea	Y36	0.265
Pleomorphomonas	Y36	0.265
Sphingopyxis	Y40	0.265
Brevundimonas	Y40	0.265
Gracilibacter	Y32	0.265
Asticcacaulis	Y40	0.265
CL500-29_marine_group	Y30	0.264
Aridibacter	Y34	0.264
Arenimonas	Y37	0.264
Rhodobacter	Y31	0.264
Marvinbryantia	Y34	0.264
Allorhizobium-Neorhizobium-Pararhizobium-Rhizobium	Y32	0.263
Promicromonospora	Y35	0.263
Acinetobacter	Y37	0.263
Lachnospiraceae_NK4A136_group	Y36	0.263
Buchnera	Y41	0.263
Agromyces	Y30	0.262
Nannocystis	Y34	0.262
Conexibacter	Y30	0.262
Intestinimonas	Y31	0.262
Ferrovibrio	Y34	0.262
FFCH7168	Y35	0.261
Methylotenera	Y39	0.261
Methylotenera	Y40	0.261
Gemmata	Y32	0.261
Rhodocytophaga	Y40	0.261
Actinophytocola	Y34	0.26
Luteolibacter	Y39	0.26
Candidatus_Koribacter	Y33	0.26
Hyphomicrobium	Y31	0.259
Tagaea	Y39	0.259
Ferrovibrio	Y32	0.259
Dongia	Y31	0.258
Acidibacter	Y34	0.258
Actinophytocola	Y31	0.257
Actinophytocola	Y41	0.257
Pleomorphomonas	Y33	0.257
Anaerolinea	Y41	0.257
Nocardioides	Y31	0.256
Ensifer	Y31	0.256
Desulfobacterium_catecholicum_group	Y40	0.256
Pelagibacterium	Y33	0.256
Solitalea	Y32	0.256
Hydrogenophaga	Y33	0.256
AKYG587	Y35	0.256
Solitalea	Y37	0.256
Actinospica	Y40	0.256
Olivibacter	Y35	0.256
Roseobacter_clade_CHAB-I-5_lineage	Y36	0.256
Roseobacter_clade_CHAB-I-5_lineage	Y38	0.256
Aeromicrobium	Y31	0.255
Luteolibacter	Y35	0.255
Aquicella	Y38	0.255
Hyphomicrobium	Y41	0.255
Acidovorax	Y30	0.255
Luteibacter	Y40	0.255
RB41	Y32	0.254
Nordella	Y35	0.254
Pseudonocardia	Y35	0.254
Phaselicystis	Y31	0.254
Pseudoflavitalea	Y33	0.254
Rhizobacter	Y39	0.254
PAUC26f	Y33	0.254
Dongia	Y32	0.253
Lysobacter	Y35	0.253
Kribbella	Y35	0.253
Pleomorphomonas	Y30	0.253
Aquicella	Y37	0.253
Chryseolinea	Y38	0.253
Streptomyces	Y31	0.252
Iamia	Y31	0.252
Arenimonas	Y38	0.252
ADurbBin063-1	Y41	0.252
Diplosphaera	Y31	0.252
Rhodobacter	Y40	0.252
Nitrospira	Y30	0.251
Rhodomicrobium	Y37	0.251
Chitinophaga	Y41	0.251
Pseudorhodoplanes	Y37	0.251
Ilumatobacter	Y41	0.251
Anaerolinea	Y33	0.251
AKYG587	Y32	0.251
Pleomorphomonas	Y38	0.25
Anaerolinea	Y39	0.25
Rhodobacter	Y35	0.25
Flavitalea	Y30	0.249
Bradyrhizobium	Y32	0.249
Phenylobacterium	Y34	0.249
MND1	Y41	0.249
UTBCD1	Y34	0.249
Candidatus_Entotheonella	Y41	0.249
Caldicoprobacter	Y33	0.249
Tardiphaga	Y41	0.249
Pseudorhodoferax	Y33	0.249
Acidipila	Y40	0.249
Variovorax	Y34	0.248
Reyranella	Y41	0.248
Nitrosospira	Y39	0.248
Peredibacter	Y37	0.248
Treponema	Y35	0.247
bacterium_Ellin517	Y32	0.247
Ohtaekwangia	Y37	0.246
UTBCD1	Y32	0.246
Brevundimonas	Y41	0.246
Tagaea	Y38	0.246
Pseudonocardia	Y34	0.245
Bauldia	Y30	0.245
Luteolibacter	Y31	0.245
Sphingomonas	Y32	0.244
Bacteroides	Y38	0.244
Nocardioides	Y41	0.244
Sphingobacterium	Y34	0.244
Pseudorhodoplanes	Y38	0.243
Tagaea	Y36	0.243
Candidatus_Koribacter	Y30	0.243
Marvinbryantia	Y32	0.242
Lacunisphaera	Y32	0.241
Gemmata	Y41	0.241
Luteimonas	Y35	0.24
Novosphingobium	Y31	0.239
Novosphingobium	Y37	0.239
Opitutus	Y31	0.239
Caenimonas	Y40	0.239
Pontibacter	Y39	0.239
Sphingobacterium	Y32	0.239
Bacteroides	Y35	0.238
Terrimonas	Y41	0.238
Bosea	Y40	0.238
Actinospica	Y32	0.238
Opitutus	Y35	0.237
Sporomusa	Y40	0.237
Glycomyces	Y41	0.237
Lachnospiraceae_NK4A136_group	Y38	0.237
Mizugakiibacter	Y39	0.237
Geobacter	Y33	0.236
Pseudoduganella	Y30	0.236
Flavihumibacter	Y36	0.236
Oscillibacter	Y33	0.236
Sphingomonas	Y31	0.235
Niastella	Y35	0.235
Chitinophaga	Y35	0.235
Pleomorphomonas	Y37	0.235
Roseimicrobium	Y40	0.235
Flavisolibacter	Y41	0.235
Aridibacter	Y30	0.234
Pseudorhodoplanes	Y32	0.234
Hyphomicrobium	Y35	0.234
Actinoplanes	Y41	0.234
Tagaea	Y40	0.234
Tychonema_CCAP_1459-11B	Y35	0.234
mle1-7	Y37	0.233
Tychonema_CCAP_1459-11B	Y38	0.233
Kribbella	Y41	0.232
Propionivibrio	Y34	0.232
wb1-P19	Y31	0.232
IMCC26134	Y37	0.232
Acidibacter	Y30	0.231
Actinophytocola	Y30	0.231
Meniscus	Y34	0.231
Flavitalea	Y37	0.231
Arenimonas	Y30	0.231
Ferruginibacter	Y34	0.231
Tagaea	Y34	0.231
Sorangium	Y41	0.231
Pelomonas	Y41	0.231
Peredibacter	Y39	0.231
Acidibacter	Y37	0.23
Bauldia	Y35	0.23
Pseudoflavitalea	Y36	0.23
Bosea	Y32	0.229
Chthoniobacter	Y35	0.229
Tagaea	Y31	0.229
Tagaea	Y37	0.229
Acidipila	Y34	0.229
Nordella	Y38	0.228
Stenotrophobacter	Y35	0.228
Limnobacter	Y36	0.228
Rhodoplanes	Y37	0.227
Flavitalea	Y41	0.227
CL500-29_marine_group	Y32	0.227
Tardiphaga	Y30	0.227
Anaerotruncus	Y31	0.227
IS-44	Y37	0.227
AKYG587	Y30	0.227
Ohtaekwangia	Y35	0.226
Leptothrix	Y34	0.226
Georgfuchsia	Y31	0.226
Dactylosporangium	Y32	0.226
Pelagibacterium	Y32	0.226
IS-44	Y38	0.226
Nitrosospira	Y40	0.226
Tychonema_CCAP_1459-11B	Y32	0.226
Roseobacter_clade_CHAB-I-5_lineage	Y37	0.226
Candidatus_Gigarickettsia	Y39	0.226
Desulfobulbus	Y40	0.226
Chitinophaga	Y31	0.225
Rhizobacter	Y31	0.225
Achromobacter	Y34	0.225
Sphingobacterium	Y39	0.225
Pseudomonas	Y37	0.224
Treponema	Y41	0.224
Caenimonas	Y30	0.224
Pseudoxanthomonas	Y40	0.224
Pseudonocardia	Y31	0.223
Chitinophaga	Y34	0.223
Gemmatirosa	Y30	0.223
Methylobacter	Y39	0.223
Methanobrevibacter	Y31	0.222
Stenotrophobacter	Y30	0.222
Pseudorhodoplanes	Y36	0.222
mle1-7	Y38	0.222
Sphingobium	Y39	0.222
Taibaiella	Y41	0.222
Lysinibacillus	Y31	0.222
AKYG587	Y41	0.222
Marinobacter	Y39	0.222
Conexibacter	Y32	0.221
Glycomyces	Y34	0.221
Virgisporangium	Y40	0.221
Subgroup_10	Y30	0.22
Lacunisphaera	Y39	0.22
CL500-29_marine_group	Y33	0.22
Aquicella	Y36	0.22
Caenimonas	Y38	0.22
UTBCD1	Y40	0.22
Cellvibrio	Y41	0.22
Lysinibacillus	Y32	0.22
Desulfopila	Y33	0.22
Actinospica	Y34	0.22
Roseimarinus	Y41	0.22
Actinophytocola	Y35	0.219
Phyllobacterium	Y37	0.219
Ilumatobacter	Y35	0.219
Azohydromonas	Y33	0.219
Lachnospiraceae_NK4A136_group	Y32	0.219
Verticia	Y40	0.219
Aminobacter	Y39	0.218
Erysipelothrix	Y31	0.218
PAUC26f	Y35	0.218
Geovibrio	Y40	0.218
Rhodomicrobium	Y38	0.217
Stenotrophomonas	Y37	0.217
Limnobacter	Y38	0.217
Flavitalea	Y38	0.216
Ellin6067	Y39	0.215
Bdellovibrio	Y41	0.215
Glycomyces	Y30	0.215
AKYG587	Y38	0.215
Tychonema_CCAP_1459-11B	Y37	0.215
Lacunisphaera	Y37	0.214
Lacunisphaera	Y40	0.214
Ellin6055	Y41	0.214
Phyllobacterium	Y41	0.214
Conexibacter	Y33	0.214
Parasegetibacter	Y37	0.214
Cephaloticoccus	Y37	0.214
Pontibacter	Y41	0.214
Terrimicrobium	Y32	0.214
Acidipila	Y35	0.214
Meniscus	Y39	0.213
Stenotrophomonas	Y31	0.213
Devosia	Y32	0.212
Blastococcus	Y41	0.212
Pleomorphomonas	Y40	0.212
Tychonema_CCAP_1459-11B	Y36	0.212
Solirubrobacter	Y41	0.211
Candidatus_Entotheonella	Y30	0.211
Pleomorphomonas	Y39	0.211
IS-44	Y30	0.211
Terrimonas	Y35	0.21
Rhodomicrobium	Y36	0.21
Ilumatobacter	Y31	0.21
Cephaloticoccus	Y33	0.21
Gracilibacter	Y35	0.21
Cephaloticoccus	Y38	0.21
Gemmatirosa	Y41	0.21
Hydrogenophaga	Y40	0.21
Iamia	Y34	0.209
Acidibacter	Y35	0.209
Ensifer	Y30	0.209
Ilumatobacter	Y30	0.209
Pseudorhodoplanes	Y30	0.209
Sedimentibacter	Y32	0.209
Arenimonas	Y36	0.209
Noviherbaspirillum	Y40	0.209
Oscillibacter	Y30	0.209
Reyranella	Y30	0.208
Papillibacter	Y32	0.208
Aquicella	Y32	0.208
Jatrophihabitans	Y30	0.208
Flindersiella	Y35	0.208
Hirschia	Y37	0.207
ADurbBin063-1	Y34	0.207
Anaerolinea	Y35	0.207
Gemmata	Y33	0.207
Sphingomonas	Y40	0.206
Aminobacter	Y31	0.206
Pseudoflavitalea	Y41	0.206
Sorangium	Y30	0.206
Nordella	Y30	0.205
Devosia	Y31	0.205
Iamia	Y35	0.205
Nordella	Y36	0.205
Cephaloticoccus	Y30	0.205
PAUC26f	Y39	0.205
Asticcacaulis	Y41	0.205
Haloactinopolyspora	Y37	0.205
Bradyrhizobium	Y31	0.204
Microvirga	Y35	0.204
Novosphingobium	Y38	0.204
Allorhizobium-Neorhizobium-Pararhizobium-Rhizobium	Y41	0.204
Anaerotruncus	Y35	0.204
Candidatus_Koribacter	Y35	0.204
Rhodoplanes	Y31	0.203
Arcticibacter	Y32	0.203
Ohtaekwangia	Y36	0.203
Acidibacter	Y38	0.203
Bradyrhizobium	Y41	0.203
Georgfuchsia	Y35	0.203
Cephaloticoccus	Y36	0.203
Flavihumibacter	Y38	0.203
Limnobacter	Y37	0.203
Duganella	Y41	0.203
SWB02	Y34	0.202
Ellin6067	Y37	0.202
Ellin6055	Y40	0.202
Anaerotruncus	Y32	0.202
Anaerotruncus	Y34	0.202
Terrimicrobium	Y40	0.202
Ferrovibrio	Y40	0.202
Acidibacter	Y40	0.201
Parabacteroides	Y33	0.201
Ensifer	Y35	0.201
Caenimonas	Y37	0.201
Carnobacterium	Y41	0.201
Glycomyces	Y31	0.201
Dyadobacter	Y39	0.201
Conexibacter	Y40	0.201
Thauera	Y37	0.201
Azospira	Y32	0.201
Bdellovibrio	Y32	0.2
Desulfobacterium_catecholicum_group	Y32	0.2
Candidatus_Solibacter	Y33	0.2
Hirschia	Y38	0.2
Parasegetibacter	Y39	0.2
Acidovorax	Y40	0.2
Pseudonocardia	Y30	0.199
Rhodoplanes	Y38	0.199
Blastocatella	Y41	0.199
Ferruginibacter	Y33	0.199
IS-44	Y35	0.199
Anaeromyxobacter	Y32	0.199
Chitinophaga	Y40	0.198
Skermanella	Y40	0.198
Pseudoduganella	Y33	0.198
Propionivibrio	Y32	0.198
Sulfurospirillum	Y32	0.198
mle1-7	Y36	0.197
Mesorhizobium	Y30	0.196
Caulobacter	Y40	0.196
Pelagibacterium	Y30	0.196
Proteiniclasticum	Y34	0.196
Pelagibacterium	Y41	0.196
Candidatus_Gigarickettsia	Y31	0.196
Ohtaekwangia	Y38	0.195
Nannocystis	Y41	0.195
Patulibacter	Y35	0.195
Hydrogenispora	Y31	0.194
Haliangium	Y31	0.194
Brevundimonas	Y38	0.194
Nonomuraea	Y40	0.194
Tumebacillus	Y35	0.194
AKYG587	Y37	0.194
Oscillibacter	Y41	0.194
Reyranella	Y35	0.193
Flavitalea	Y36	0.193
Bosea	Y33	0.193
Acholeplasma	Y40	0.193
Sorangium	Y31	0.193
IS-44	Y32	0.193
Shinella	Y37	0.193
Buchnera	Y32	0.193
Staphylococcus	Y39	0.193
Skermanella	Y30	0.192
Candidatus_Alysiosphaera	Y30	0.192
Blastocatella	Y35	0.192
CL500-29_marine_group	Y35	0.192
Brevundimonas	Y37	0.192
Pontibacter	Y31	0.192
Clostridiales_bacterium_canine_oral_taxon_162	Y33	0.192
RB41	Y33	0.191
Ellin6067	Y38	0.191
Stenotrophobacter	Y34	0.191
Conexibacter	Y35	0.191
Thauera	Y36	0.191
Fusicatenibacter	Y39	0.191
Ruminococcaceae_UCG-013	Y31	0.191
Tychonema_CCAP_1459-11B	Y40	0.191
Rhodomicrobium	Y30	0.19
Lacunisphaera	Y38	0.19
Devosia	Y41	0.19
Noviherbaspirillum	Y32	0.19
Ensifer	Y34	0.19
Azoarcus	Y30	0.19
Qipengyuania	Y40	0.19
Parafilimonas	Y30	0.19
Blautia	Y31	0.19
Subgroup_10	Y32	0.189
Candidatus_Solibacter	Y38	0.189
Aminobacter	Y41	0.189
Sphingopyxis	Y41	0.189
PAUC26f	Y34	0.189
IMCC26134	Y38	0.189
Lachnospiraceae_NK4A136_group	Y39	0.189
Rickettsiella	Y39	0.189
Altererythrobacter	Y34	0.188
Phyllobacterium	Y38	0.188
Phenylobacterium	Y41	0.188
Ramlibacter	Y33	0.188
Parasegetibacter	Y30	0.188
Parasegetibacter	Y36	0.188
Sphingoaurantiacus	Y30	0.188
Blautia	Y37	0.188
Patulibacter	Y34	0.188
Sporomusa	Y35	0.187
Massilia	Y39	0.187
Luteitalea	Y41	0.187
Candidatus_Koribacter	Y40	0.187
Clostridiales_bacterium_canine_oral_taxon_162	Y32	0.187
Bryobacter	Y33	0.186
Enterococcus	Y37	0.186
Terrimonas	Y37	0.186
Rubrobacter	Y30	0.186
Arenimonas	Y39	0.186
Inquilinus	Y41	0.186
Chryseolinea	Y41	0.186
Jatrophihabitans	Y32	0.186
ADurbBin063-1	Y35	0.186
Ferrovibrio	Y35	0.186
Lysinibacillus	Y37	0.186
Thauera	Y39	0.186
Petrimonas	Y40	0.186
Phyllobacterium	Y36	0.185
Fermentimonas	Y39	0.185
Stenotrophobacter	Y31	0.185
mle1-7	Y39	0.185
Candidatus_Entotheonella	Y40	0.185
Pleomorphomonas	Y41	0.185
Acidovorax	Y32	0.185
Azoarcus	Y35	0.185
IS-44	Y40	0.185
Roseimarinus	Y31	0.185
Pseudorhodoferax	Y32	0.185
Sphingobacterium	Y40	0.185
Azospira	Y35	0.185
Microvirga	Y33	0.184
Bryobacter	Y38	0.184
Flavisolibacter	Y40	0.184
Ruminococcaceae_UCG-010	Y35	0.184
Parasegetibacter	Y38	0.184
Terrimicrobium	Y30	0.184
bacterium_Ellin517	Y34	0.184
Enterococcus	Y38	0.183
Tardiphaga	Y33	0.183
Massilia	Y41	0.182
iron-reducing_bacterium_enrichment_culture_clone_HN-HFO75	Y34	0.182
Pseudorhodoferax	Y35	0.182
SWB02	Y31	0.181
Sphingomonas	Y37	0.181
Pseudoduganella	Y39	0.181
Opitutus	Y41	0.181
Roseburia	Y32	0.181
possible_genus_04	Y32	0.181
Oscillibacter	Y37	0.181
Aridibacter	Y31	0.18
Parabacteroides	Y34	0.18
Azoarcus	Y40	0.18
Parafilimonas	Y33	0.18
Sulfurospirillum	Y37	0.18
Bdellovibrio	Y31	0.179
Parabacteroides	Y30	0.179
Hirschia	Y35	0.179
Pajaroellobacter	Y41	0.179
Pontibacter	Y32	0.179
Shinella	Y38	0.179
Edaphobacter	Y41	0.179
Treponema	Y32	0.178
Candidatus_Nitrososphaera	Y33	0.178
Hirschia	Y36	0.178
Stenotrophomonas	Y34	0.178
Granulicella	Y41	0.178
Phenylobacterium	Y35	0.177
Bacillus	Y37	0.177
Chitinophaga	Y37	0.177
Gemmatirosa	Y33	0.177
IS-44	Y36	0.177
Thauera	Y31	0.177
Sulfurospirillum	Y39	0.177
Anaeromyxobacter	Y38	0.176
Kribbella	Y30	0.175
Lacunisphaera	Y34	0.175
UTBCD1	Y31	0.175
Caenimonas	Y36	0.175
Dethiobacter	Y31	0.175
Trichococcus	Y34	0.174
SWB02	Y35	0.174
Ellin6067	Y36	0.174
Bryobacter	Y37	0.174
Candidatus_Entotheonella	Y35	0.174
Ruminococcaceae_UCG-010	Y32	0.174
Duganella	Y31	0.174
Bact-08	Y34	0.174
Thiobacillus	Y35	0.173
Novosphingobium	Y40	0.173
Phaselicystis	Y30	0.173
Agromyces	Y35	0.173
Adhaeribacter	Y41	0.173
Georgfuchsia	Y38	0.173
Desulfopila	Y30	0.173
Marvinbryantia	Y31	0.173
Candidatus_Nitrocosmicus	Y33	0.172
Stenotrophomonas	Y38	0.172
Phyllobacterium	Y30	0.171
Ruminiclostridium_1	Y31	0.171
Novosphingobium	Y36	0.171
Treponema	Y40	0.171
Gaiella	Y41	0.171
Dactylosporangium	Y30	0.171
Cephaloticoccus	Y31	0.171
Dyadobacter	Y37	0.171
Duganella	Y34	0.171
Desulfopila	Y35	0.171
Lysinibacillus	Y36	0.171
Allorhizobium-Neorhizobium-Pararhizobium-Rhizobium	Y40	0.17
Candidatus_Nitrocosmicus	Y30	0.17
Nannocystis	Y37	0.17
Hirschia	Y40	0.17
Roseburia	Y40	0.17
Buchnera	Y40	0.17
Staphylococcus	Y31	0.17
Thioalkalispira	Y36	0.17
Rickettsiella	Y37	0.17
Treponema	Y30	0.169
Flavitalea	Y35	0.169
Candidatus_Solibacter	Y37	0.169
Lysinibacillus	Y38	0.169
Lacunisphaera	Y31	0.168
Pseudoxanthomonas	Y37	0.168
Duganella	Y32	0.168
Oscillibacter	Y36	0.168
Geobacter	Y40	0.167
Rhodoplanes	Y34	0.166
Acidibacter	Y36	0.166
Rubrobacter	Y33	0.166
UTBCD1	Y35	0.166
Desulfomicrobium	Y40	0.166
Jatrophihabitans	Y41	0.166
Solitalea	Y34	0.166
Solitalea	Y36	0.166
Solitalea	Y38	0.166
Olivibacter	Y31	0.166
Marinobacter	Y34	0.166
Lactococcus	Y39	0.166
Candidatus_Gigarickettsia	Y41	0.166
Caulobacter	Y32	0.165
PAUC26f	Y32	0.165
Burkholderia-Caballeronia-Paraburkholderia	Y40	0.165
Actinospica	Y31	0.165
Granulicella	Y40	0.165
Oscillibacter	Y38	0.165
Novosphingobium	Y30	0.164
Novosphingobium	Y34	0.164
Haliangium	Y40	0.164
Sedimentibacter	Y33	0.164
Caenimonas	Y35	0.164
Amycolatopsis	Y33	0.164
Qipengyuania	Y37	0.164
Mucilaginibacter	Y40	0.164
Flindersiella	Y33	0.164
Anaeromyxobacter	Y37	0.164
Fusicatenibacter	Y37	0.164
Chitinophaga	Y38	0.163
Enterococcus	Y39	0.163
Brevundimonas	Y32	0.163
Aquicella	Y39	0.163
Proteiniclasticum	Y32	0.163
Desulfovirga	Y41	0.163
Enterococcus	Y36	0.162
Bdellovibrio	Y40	0.162
Jatrophihabitans	Y33	0.162
Gemmatirosa	Y35	0.162
Flavihumibacter	Y40	0.162
AKYG587	Y36	0.162
Oxalicibacterium	Y40	0.162
Stenotrophomonas	Y41	0.162
Clostridiales_bacterium_canine_oral_taxon_162	Y35	0.162
Caulobacter	Y31	0.161
Luteolibacter	Y40	0.161
Dokdonella	Y41	0.161
IMCC26134	Y36	0.161
Shinella	Y39	0.16
Geodermatophilus	Y41	0.16
Hydrogenophaga	Y32	0.16
Roseimarinus	Y34	0.16
Haloactinopolyspora	Y36	0.16
SWB02	Y30	0.159
Bryobacter	Y35	0.159
Georgfuchsia	Y33	0.159
MND1	Y30	0.158
Variovorax	Y35	0.158
Rhodoplanes	Y36	0.158
Dongia	Y40	0.158
Rhizobacter	Y37	0.158
Conexibacter	Y41	0.158
MND1	Y35	0.157
Candidatus_Saccharimonas	Y31	0.157
Pseudoflavitalea	Y40	0.157
Aridibacter	Y41	0.157
Tardiphaga	Y32	0.157
Ferrovibrio	Y30	0.157
IMCC26134	Y30	0.157
Fusicatenibacter	Y31	0.157
Mizugakiibacter	Y40	0.157
Enterococcus	Y31	0.156
Thiobacillus	Y32	0.156
Bacillus	Y41	0.156
Aridibacter	Y33	0.156
Parasegetibacter	Y40	0.156
Paracoccus	Y39	0.156
Tumebacillus	Y41	0.156
Azospira	Y38	0.156
Reyranella	Y34	0.155
Streptomyces	Y35	0.155
Dongia	Y37	0.155
Rubrobacter	Y37	0.155
Gemmatimonas	Y40	0.155
Actinospica	Y35	0.155
Bacillus	Y39	0.154
Candidatus_Entotheonella	Y33	0.154
Roseimicrobium	Y39	0.154
Anaerolinea	Y32	0.154
Qipengyuania	Y38	0.154
Jatrophihabitans	Y40	0.154
Azohydromonas	Y40	0.154
Reyranella	Y31	0.153
Streptomyces	Y34	0.153
Sphingopyxis	Y30	0.153
Pseudorhodoplanes	Y35	0.153
Candidatus_Soleaferrea	Y31	0.153
Anaeromyxobacter	Y36	0.153
Azospira	Y31	0.153
Lacunisphaera	Y36	0.152
Rhodoplanes	Y40	0.152
Pseudoxanthomonas	Y38	0.152
Ruminiclostridium_6	Y39	0.152
Allorhizobium-Neorhizobium-Pararhizobium-Rhizobium	Y30	0.151
Ellin6067	Y30	0.151
Pseudomonas	Y38	0.151
Pedomicrobium	Y41	0.151
Nannocystis	Y35	0.151
Pajaroellobacter	Y35	0.151
Sphingopyxis	Y39	0.151
Azohydromonas	Y35	0.151
Actinospica	Y41	0.151
Arcticibacter	Y39	0.15
Rubrobacter	Y38	0.15
Cupriavidus	Y32	0.15
Haloactinopolyspora	Y31	0.15
Rhizobacter	Y34	0.149
Candidatus_Alysiosphaera	Y41	0.149
Caldicoprobacter	Y32	0.149
Hydrogenoanaerobacterium	Y40	0.149
Alkalibacter	Y40	0.149
Dinghuibacter	Y33	0.149
Dethiobacter	Y34	0.149
Rhodobacter	Y33	0.149
Thioalkalispira	Y37	0.149
Vicinamibacter	Y30	0.148
Blastococcus	Y30	0.148
Chitinophaga	Y30	0.148
Kribbella	Y34	0.148
Enterococcus	Y41	0.148
Luteimonas	Y41	0.148
Vicinamibacter	Y41	0.148
Pajaroellobacter	Y30	0.148
Sorangium	Y40	0.148
Terrimicrobium	Y35	0.148
Haloactinopolyspora	Y38	0.148
Bacillus	Y31	0.147
Solirubrobacter	Y32	0.147
Bryobacter	Y36	0.147
Iamia	Y41	0.147
Aquicella	Y30	0.147
Rhizobacter	Y40	0.147
Qipengyuania	Y36	0.147
Parafilimonas	Y35	0.147
Nitrospira	Y35	0.146
Pseudoduganella	Y37	0.146
Rhizobacter	Y38	0.146
Anaerolinea	Y40	0.146
Thauera	Y38	0.146
Inquilinus	Y32	0.145
Ferrovibrio	Y33	0.145
Fusicatenibacter	Y36	0.145
Tychonema_CCAP_1459-11B	Y39	0.145
Arcticibacter	Y31	0.144
Bdellovibrio	Y37	0.144
Pseudomonas	Y40	0.144
Ilumatobacter	Y34	0.144
Nitrosospira	Y30	0.144
Tagaea	Y32	0.144
Pseudoxanthomonas	Y33	0.143
Ilumatobacter	Y33	0.143
Brevundimonas	Y36	0.143
Anaerocella	Y38	0.143
Jatrophihabitans	Y35	0.143
Rhodocytophaga	Y31	0.143
Thiobacillus	Y30	0.142
Rubrobacter	Y35	0.142
Luteolibacter	Y38	0.142
Blastocatella	Y40	0.142
Sulfurospirillum	Y38	0.142
Acidipila	Y31	0.142
Chryseolinea	Y35	0.141
Promicromonospora	Y41	0.141
Azohydromonas	Y32	0.141
Terrimicrobium	Y33	0.141
AKYG587	Y33	0.141
Sulfurospirillum	Y36	0.141
Haloactinopolyspora	Y39	0.141
Methanomassiliicoccus	Y31	0.14
Kribbella	Y31	0.14
Nocardioides	Y34	0.14
Flindersiella	Y30	0.14
Meniscus	Y40	0.139
Noviherbaspirillum	Y37	0.139
Verticia	Y41	0.139
Subgroup_10	Y40	0.138
Actinoplanes	Y30	0.138
Lactobacillus	Y31	0.138
Pseudoduganella	Y38	0.138
Uliginosibacterium	Y34	0.138
Azospira	Y37	0.138
Flavitalea	Y40	0.137
Dokdonella	Y30	0.137
Luteolibacter	Y37	0.137
Parasegetibacter	Y32	0.137
Labrys	Y34	0.137
Shinella	Y36	0.137
Elusimicrobium	Y39	0.137
Cephaloticoccus	Y39	0.137
Parasegetibacter	Y41	0.137
Stenotrophomonas	Y36	0.137
Pseudofulvimonas	Y31	0.137
Fermentimonas	Y31	0.136
Actinoplanes	Y32	0.136
Phaselicystis	Y35	0.136
Adhaeribacter	Y37	0.136
Pelagibacterium	Y31	0.136
Tagaea	Y35	0.136
Pelagibacterium	Y40	0.136
Desulfomicrobium	Y41	0.136
Desulfopila	Y32	0.136
Polycyclovorans	Y35	0.136
Desulfobulbus	Y30	0.136
Desulfobulbus	Y33	0.136
Roseobacter_clade_CHAB-I-5_lineage	Y34	0.136
Marvinbryantia	Y35	0.136
Desulfobulbus	Y35	0.136
Lactococcus	Y36	0.136
Lactococcus	Y38	0.136
Methanobrevibacter	Y34	0.135
Pedomicrobium	Y35	0.135
Streptomyces	Y41	0.135
Anaerocella	Y36	0.135
Georgfuchsia	Y37	0.135
Rickettsiella	Y36	0.135
Rickettsiella	Y38	0.135
Flavisolibacter	Y30	0.134
Acholeplasma	Y30	0.134
Elusimicrobium	Y36	0.134
Granulicella	Y31	0.134
Acidipila	Y41	0.134
Meniscus	Y31	0.133
Brenneria	Y32	0.133
Subgroup_10	Y37	0.133
Hyphomicrobium	Y30	0.133
Flavisolibacter	Y32	0.133
Azospira	Y30	0.133
Azospira	Y36	0.133
Luteimonas	Y30	0.132
Pseudomonas	Y36	0.132
Anaerosporomusa	Y31	0.132
Candidatus_Saccharimonas	Y36	0.132
FFCH7168	Y32	0.132
Treponema	Y33	0.131
RB41	Y38	0.131
Sedimentibacter	Y30	0.131
Gemmatimonas	Y32	0.131
Mesorhizobium	Y35	0.131
Candidatus_Solibacter	Y36	0.131
Variovorax	Y30	0.13
Haliangium	Y37	0.13
Georgfuchsia	Y30	0.13
Ferrovibrio	Y31	0.13
Parafilimonas	Y39	0.13
Acidipila	Y30	0.13
Actinotalea	Y30	0.129
Thiobacillus	Y33	0.129
Rhodoplanes	Y33	0.129
Devosia	Y40	0.129
Desulfobacterium_catecholicum_group	Y30	0.129
Inquilinus	Y35	0.129
Sporomusa	Y39	0.129
Rhodobacter	Y30	0.129
Patulibacter	Y32	0.129
Agromyces	Y41	0.128
Ferruginibacter	Y37	0.128
Marinobacter	Y37	0.128
Marinilactibacillus	Y41	0.128
MND1	Y31	0.127
Microvirga	Y32	0.127
Caenimonas	Y34	0.127
Luteolibacter	Y36	0.127
Rhizobacter	Y36	0.127
Ilumatobacter	Y37	0.127
Castellaniella	Y39	0.127
Chryseolinea	Y30	0.126
Agromyces	Y31	0.126
Brevundimonas	Y33	0.126
Methylobacterium	Y32	0.126
Tardiphaga	Y35	0.126
Georgfuchsia	Y36	0.126
Virgisporangium	Y38	0.126
Ruminococcaceae_UCG-010	Y41	0.126
Dinghuibacter	Y37	0.126
Mycobacterium	Y32	0.125
Dongia	Y34	0.125
Chitinophaga	Y36	0.125
Skermanella	Y37	0.125
Gaiella	Y40	0.125
Nannocystis	Y38	0.125
Dactylosporangium	Y37	0.125
Anaeromyxobacter	Y41	0.125
Haliangium	Y30	0.124
Kribbella	Y33	0.124
Sphingomonas	Y38	0.124
Rhizobacter	Y32	0.124
Haloactinopolyspora	Y40	0.124
Thioalkalispira	Y38	0.124
Tychonema_CCAP_1459-11B	Y41	0.124
Adhaeribacter	Y30	0.123
Acinetobacter	Y31	0.123
mle1-7	Y40	0.123
Desulfovirga	Y39	0.123
Cellvibrio	Y40	0.123
Tumebacillus	Y34	0.123
Sphingobacterium	Y35	0.123
Ellin6067	Y32	0.122
Meniscus	Y38	0.122
Flavobacterium	Y32	0.122
Bauldia	Y33	0.122
Agromyces	Y34	0.122
Bosea	Y39	0.122
Alkalibacter	Y31	0.122
Candidatus_Xiphinematobacter	Y41	0.122
Sphingobacterium	Y30	0.122
Hydrogenophaga	Y35	0.122
wb1-P19	Y39	0.122
Actinotalea	Y33	0.121
Aeromicrobium	Y41	0.121
Sporotomaculum	Y31	0.121
Ruminococcaceae_UCG-013	Y41	0.121
Subgroup_10	Y38	0.12
Acholeplasma	Y32	0.12
Nannocystis	Y36	0.12
Paludibacter	Y38	0.12
Castellaniella	Y31	0.12
Fusicatenibacter	Y38	0.12
Blautia	Y38	0.12
Allorhizobium-Neorhizobium-Pararhizobium-Rhizobium	Y31	0.119
Pleomorphomonas	Y32	0.119
Flavihumibacter	Y31	0.119
Roseburia	Y34	0.119
Dinghuibacter	Y35	0.119
wb1-P19	Y41	0.119
Novosphingobium	Y35	0.118
Pseudolabrys	Y38	0.118
Noviherbaspirillum	Y31	0.118
Desulfotomaculum	Y31	0.118
Oxobacter	Y40	0.118
Terrimonas	Y30	0.117
Pseudolabrys	Y30	0.117
Sporomusa	Y33	0.117
Chthoniobacter	Y41	0.117
Roseimarinus	Y35	0.117
Terrimonas	Y38	0.116
Blautia	Y36	0.116
Candidatus_Koribacter	Y39	0.116
Acidaminococcus	Y39	0.116
Dongia	Y38	0.115
Rubrobacter	Y36	0.115
Ilumatobacter	Y38	0.115
Raoultibacter	Y40	0.115
Desulfitibacter	Y35	0.115
ADurbBin063-1	Y40	0.115
Dactylosporangium	Y40	0.115
Gemmata	Y35	0.115
Buchnera	Y38	0.115
Papillibacter	Y31	0.114
Raoultibacter	Y39	0.114
Mucilaginibacter	Y41	0.114
Limnobacter	Y33	0.114
Flindersiella	Y40	0.114
Marinobacter	Y41	0.114
Altererythrobacter	Y41	0.113
Caulobacter	Y34	0.113
Pseudoduganella	Y36	0.113
Virgisporangium	Y37	0.113
Tumebacillus	Y31	0.113
Tumebacillus	Y32	0.113
Chujaibacter	Y39	0.113
Lachnospiraceae_NK4A136_group	Y41	0.113
Uliginosibacterium	Y39	0.113
Steroidobacter	Y37	0.112
Actinophytocola	Y37	0.112
Mesorhizobium	Y40	0.112
Friedmanniella	Y31	0.112
Solirubrobacter	Y31	0.111
Arcticibacter	Y33	0.111
Nocardioides	Y35	0.111
Brenneria	Y37	0.111
Brenneria	Y38	0.111
Reyranella	Y40	0.111
Opitutus	Y30	0.111
Inquilinus	Y31	0.111
Dinghuibacter	Y30	0.111
Dinghuibacter	Y36	0.111
Dinghuibacter	Y38	0.111
Azospira	Y40	0.111
Pseudolabrys	Y32	0.11
Pseudoduganella	Y34	0.11
Phaselicystis	Y37	0.11
Noviherbaspirillum	Y38	0.11
Burkholderia-Caballeronia-Paraburkholderia	Y32	0.11
Nitrosospira	Y35	0.11
Sorangium	Y37	0.11
Labrys	Y40	0.11
Rhodanobacter	Y40	0.11
Marinilactibacillus	Y31	0.11
Acidipila	Y33	0.11
Sphingomonas	Y30	0.109
Flavitalea	Y33	0.109
Treponema	Y39	0.109
Inquilinus	Y34	0.109
OM27_clade	Y34	0.109
Flavisolibacter	Y39	0.109
Dactylosporangium	Y38	0.109
Steroidobacter	Y35	0.108
Noviherbaspirillum	Y30	0.108
Parafilimonas	Y32	0.108
Roseimarinus	Y32	0.108
Gaiella	Y30	0.107
Meniscus	Y36	0.107
Ruminococcaceae_NK4A214_group	Y31	0.107
Flavisolibacter	Y33	0.107
Aquicella	Y35	0.107
Lachnoclostridium_5	Y41	0.107
Amycolatopsis	Y41	0.107
Dinghuibacter	Y34	0.107
Patulibacter	Y31	0.107
Edaphobacter	Y32	0.107
Tychonema_CCAP_1459-11B	Y34	0.107
Rickettsiella	Y34	0.107
Enterococcus	Y34	0.106
Haliangium	Y35	0.106
Candidatus_Udaeobacter	Y32	0.106
Caenimonas	Y33	0.106
Candidatus_Alysiosphaera	Y33	0.106
Bauldia	Y34	0.106
Segetibacter	Y40	0.106
Lactobacillus	Y41	0.106
Roseomonas	Y32	0.106
Phenylobacterium	Y30	0.105
Fermentimonas	Y36	0.105
Candidatus_Solibacter	Y34	0.105
Lactobacillus	Y37	0.105
Ilumatobacter	Y40	0.105
Elusimicrobium	Y30	0.105
Telmatospirillum	Y37	0.105
Desulfomicrobium	Y39	0.105
Alkalibacter	Y41	0.105
Magnetospirillum	Y30	0.105
Buchnera	Y37	0.105
Lactococcus	Y31	0.105
Desulfobulbus	Y32	0.105
Lysobacter	Y33	0.104
Pseudolabrys	Y37	0.104
Enterococcus	Y40	0.104
Pseudorhodoplanes	Y33	0.104
Arenimonas	Y35	0.104
Candidatus_Entotheonella	Y39	0.104
Occallatibacter	Y31	0.104
bacterium_Ellin517	Y39	0.104
Ellin6055	Y32	0.103
Haliangium	Y38	0.103
Promicromonospora	Y30	0.103
Roseimicrobium	Y31	0.103
Candidatus_Saccharimonas	Y37	0.103
Pseudorhodoplanes	Y39	0.103
Microbacterium	Y32	0.103
Aeromicrobium	Y32	0.102
Mycobacterium	Y35	0.102
Desulfobacterium_catecholicum_group	Y31	0.102
Anaerocella	Y37	0.102
Oxobacter	Y31	0.102
Amycolatopsis	Y34	0.102
Caldicoprobacter	Y38	0.102
Pseudopedobacter	Y40	0.102
Steroidobacter	Y38	0.101
Skermanella	Y38	0.101
Caenimonas	Y31	0.101
Stenotrophobacter	Y37	0.101
Nonomuraea	Y31	0.101
Flaviaesturariibacter	Y34	0.101
Methylomicrobium	Y40	0.101
MND1	Y34	0.1
Terrimonas	Y36	0.1
Gemmatimonas	Y30	0.1
Lachnotalea	Y32	0.1
Altererythrobacter	Y30	0.099
Skermanella	Y33	0.099
Sphingomonas	Y36	0.099
Rubrobacter	Y32	0.099
Sedimentibacter	Y35	0.099
Candidatus_Saccharimonas	Y38	0.099
Ferruginibacter	Y38	0.099
Lachnospiraceae_NK4A136_group	Y35	0.099
Haloactinopolyspora	Y41	0.099
Lacunisphaera	Y30	0.098
Aeromicrobium	Y34	0.098
Vicinamibacter	Y37	0.098
Flavobacterium	Y41	0.098
Roseburia	Y31	0.098
Dyadobacter	Y38	0.098
Diplosphaera	Y39	0.098
Roseburia	Y30	0.097
Glycomyces	Y40	0.097
Luteibacter	Y39	0.097
Blautia	Y39	0.097
Lysinibacillus	Y41	0.097
Christensenellaceae_R-7_group	Y31	0.096
Brenneria	Y36	0.096
Meniscus	Y37	0.096
Agromyces	Y33	0.096
Desulfobacterium_catecholicum_group	Y33	0.096
Anaerofustis	Y31	0.096
Elusimicrobium	Y33	0.096
Paludibacter	Y36	0.096
Sphingobacterium	Y41	0.096
Verticia	Y31	0.096
Nitrospira	Y33	0.095
RB41	Y34	0.095
Treponema	Y38	0.095
Pseudonocardia	Y41	0.095
Pseudoxanthomonas	Y36	0.095
Sphingobium	Y37	0.095
Anaeromyxobacter	Y35	0.095
Bryobacter	Y32	0.094
Fermentimonas	Y37	0.094
Bacillus	Y38	0.094
Herbinix	Y40	0.094
Sphingobium	Y32	0.094
Adhaeribacter	Y36	0.094
Dactylosporangium	Y35	0.094
Elusimicrobium	Y38	0.094
Microbacterium	Y31	0.094
Gemmata	Y37	0.094
Pseudomonas	Y32	0.093
Bacillus	Y36	0.093
Ruminiclostridium_6	Y35	0.093
Limnobacter	Y30	0.093
Gemmata	Y38	0.093
Lachnoclostridium_5	Y39	0.092
Lactobacillus	Y39	0.092
Actinoplanes	Y39	0.092
Candidatus_Udaeobacter	Y41	0.092
Candidatus_Soleaferrea	Y34	0.092
Paludibacter	Y37	0.092
Flindersiella	Y32	0.092
Oxalicibacterium	Y33	0.092
Adhaeribacter	Y38	0.091
Segetibacter	Y39	0.091
Amycolatopsis	Y31	0.091
Georgfuchsia	Y40	0.091
Mycobacterium	Y31	0.09
Niastella	Y37	0.09
Bradyrhizobium	Y40	0.09
Anaerocella	Y39	0.09
Pseudofulvimonas	Y36	0.09
Niastella	Y30	0.089
Geobacter	Y31	0.089
Dongia	Y36	0.089
Skermanella	Y36	0.089
Desulfobacterium_catecholicum_group	Y34	0.089
JGI_0001001-H03	Y30	0.089
Gemmatirosa	Y32	0.089
Dyadobacter	Y36	0.089
Solirubrobacter	Y30	0.088
Bradyrhizobium	Y34	0.088
RB41	Y37	0.088
Brenneria	Y39	0.088
Bauldia	Y31	0.088
Nitrosospira	Y32	0.088
Elusimicrobium	Y37	0.088
Oxalicibacterium	Y30	0.088
Buchnera	Y35	0.088
Flavitalea	Y34	0.087
Bryobacter	Y40	0.087
Brevundimonas	Y39	0.087
Ruminococcaceae_NK4A214_group	Y41	0.087
Qipengyuania	Y30	0.087
Methylobacterium	Y33	0.087
JGI_0001001-H03	Y33	0.087
Chujaibacter	Y40	0.087
Luteibacter	Y41	0.087
UTBCD1	Y30	0.086
Noviherbaspirillum	Y36	0.086
Noviherbaspirillum	Y39	0.086
Pseudoduganella	Y40	0.086
Microlunatus	Y31	0.086
Nonomuraea	Y39	0.086
Ferruginibacter	Y39	0.086
Duganella	Y35	0.086
Marinobacter	Y36	0.086
Cellulomonas	Y30	0.085
Arenimonas	Y33	0.085
Candidatus_Entotheonella	Y38	0.085
Inquilinus	Y40	0.085
Mucilaginibacter	Y30	0.085
Subgroup_10	Y33	0.084
Variovorax	Y37	0.084
Ilumatobacter	Y36	0.084
Ruminococcaceae_UCG-014	Y30	0.084
Paludibacter	Y39	0.084
Terrimicrobium	Y41	0.084
Nocardioides	Y30	0.083
Pseudonocardia	Y33	0.083
Lysobacter	Y39	0.083
Blastococcus	Y40	0.083
Sporomusa	Y30	0.083
Sphingobium	Y31	0.083
Acinetobacter	Y33	0.083
Gracilibacter	Y30	0.083
Buchnera	Y36	0.083
Parafilimonas	Y38	0.083
Oxalicibacterium	Y39	0.083
Marvinbryantia	Y30	0.083
Patulibacter	Y30	0.083
bacterium_Ellin517	Y37	0.083
Luteimonas	Y37	0.082
Dokdonella	Y33	0.082
Candidatus_Solibacter	Y40	0.082
Luteitalea	Y37	0.082
Sphingobacterium	Y33	0.082
IMCC26134	Y34	0.082
Edaphobacter	Y38	0.082
Treponema	Y31	0.081
Bacillus	Y32	0.081
Steroidobacter	Y36	0.081
Nordella	Y40	0.081
Lactobacillus	Y38	0.081
Sphingobacterium	Y31	0.081
Rhodocytophaga	Y32	0.081
Streptomyces	Y30	0.08
Altererythrobacter	Y37	0.08
Actinophytocola	Y38	0.08
Ruminococcaceae_NK4A214_group	Y40	0.08
Taibaiella	Y40	0.08
Burkholderia-Caballeronia-Paraburkholderia	Y30	0.08
Telmatospirillum	Y36	0.08
Parafilimonas	Y37	0.08
Pseudoduganella	Y31	0.079
Candidatus_Saccharimonas	Y34	0.079
Candidatus_Entotheonella	Y36	0.079
Cellulomonas	Y41	0.079
Bdellovibrio	Y39	0.078
Subgroup_10	Y35	0.077
Brenneria	Y40	0.077
Mesorhizobium	Y31	0.077
Pontibacter	Y34	0.077
Sphingomonas	Y34	0.076
Papillibacter	Y34	0.076
Candidatus_Udaeobacter	Y30	0.076
Segetibacter	Y37	0.076
Dyadobacter	Y30	0.076
Domibacillus	Y32	0.076
Edaphobacter	Y35	0.076
Edaphobacter	Y37	0.076
Phaselicystis	Y34	0.075
Lachnoclostridium_5	Y35	0.075
Desulfobacterium_catecholicum_group	Y35	0.075
Gemmatimonas	Y37	0.075
Sorangium	Y35	0.075
Caldicoprobacter	Y36	0.075
Pelomonas	Y40	0.075
Flindersiella	Y36	0.075
Flindersiella	Y38	0.075
Lactococcus	Y37	0.075
Clostridiales_bacterium_canine_oral_taxon_162	Y41	0.075
Rhodomicrobium	Y33	0.074
Subgroup_10	Y36	0.074
Pseudolabrys	Y36	0.074
Mesorhizobium	Y33	0.074
Sporomusa	Y38	0.074
Methylobacterium	Y30	0.074
Glycomyces	Y33	0.074
Paludibacter	Y40	0.074
Roseimarinus	Y30	0.074
Roseomonas	Y31	0.074
Peredibacter	Y40	0.074
Clostridiales_bacterium_canine_oral_taxon_162	Y40	0.074
Devosia	Y34	0.073
Haliangium	Y34	0.073
Trichococcus	Y41	0.073
Chthoniobacter	Y30	0.073
Roseomonas	Y30	0.073
Sphingobacterium	Y38	0.073
Azospira	Y33	0.073
Anaerotruncus	Y30	0.072
Propionivibrio	Y35	0.072
Caldicoprobacter	Y37	0.072
Pelomonas	Y39	0.072
IS-44	Y39	0.072
Ruminococcaceae_UCG-013	Y32	0.072
Bdellovibrio	Y38	0.071
Candidatus_Udaeobacter	Y34	0.071
Lactobacillus	Y36	0.071
Parasegetibacter	Y35	0.071
Lysinibacillus	Y35	0.071
Methylobacter	Y36	0.071
Edaphobacter	Y34	0.071
Bdellovibrio	Y36	0.07
Skermanella	Y39	0.07
Solirubrobacter	Y40	0.07
Acinetobacter	Y35	0.07
Rhodanobacter	Y39	0.07
Verticia	Y34	0.07
RB41	Y36	0.069
Haliangium	Y36	0.069
mle1-7	Y30	0.069
Lactobacillus	Y34	0.069
Ferruginibacter	Y36	0.069
Rhodocytophaga	Y30	0.069
Limnobacter	Y35	0.069
LNR_A2-18	Y32	0.068
Phyllobacterium	Y33	0.068
Luteolibacter	Y33	0.068
Pseudorhodoplanes	Y34	0.068
Sphingopyxis	Y37	0.068
Ruminiclostridium_6	Y30	0.068
Lysinibacillus	Y30	0.068
Roseimarinus	Y33	0.068
Stenotrophomonas	Y35	0.068
Anaeromyxobacter	Y40	0.068
Domibacillus	Y34	0.068
Proteiniphilum	Y31	0.067
Hydrogenispora	Y34	0.067
Thiobacillus	Y34	0.067
Fermentimonas	Y38	0.067
Vicinamibacter	Y38	0.067
Candidatus_Nitrososphaera	Y35	0.067
Brevundimonas	Y35	0.067
CL500-29_marine_group	Y38	0.067
IS-44	Y33	0.067
Luteitalea	Y35	0.067
Sorangium	Y38	0.067
Actinospica	Y30	0.067
Actinotalea	Y32	0.066
Dysgonomonas	Y34	0.066
Hirschia	Y30	0.066
Dokdonella	Y35	0.066
Candidatus_Entotheonella	Y37	0.066
Phaselicystis	Y38	0.066
OM27_clade	Y39	0.066
Pseudolabrys	Y39	0.065
Taibaiella	Y38	0.065
Segetibacter	Y38	0.065
Cellulomonas	Y40	0.065
Paludibacter	Y35	0.065
Dyadobacter	Y41	0.065
Eubacterium_coprostanoligenes_group	Y38	0.065
Stenotrophomonas	Y40	0.065
Reyranella	Y33	0.064
Paludibacter	Y32	0.064
Gracilibacter	Y34	0.064
Roseburia	Y35	0.064
Sporichthya	Y30	0.064
Eubacterium_coprostanoligenes_group	Y37	0.064
Terrimicrobium	Y38	0.064
Ellin6055	Y31	0.063
Reyranella	Y37	0.063
Acholeplasma	Y33	0.063
Adhaeribacter	Y39	0.063
Methylotenera	Y30	0.063
Pseudofulvimonas	Y33	0.063
bacterium_Ellin517	Y36	0.063
bacterium_Ellin517	Y38	0.063
Dysgonomonas	Y31	0.062
Ellin6055	Y37	0.062
Virgisporangium	Y36	0.062
Bact-08	Y39	0.062
Edaphobacter	Y31	0.062
Pseudofulvimonas	Y37	0.062
Marinobacter	Y38	0.062
Oscillibacter	Y39	0.062
mle1-7	Y35	0.061
Sporomusa	Y37	0.061
Stenotrophobacter	Y41	0.061
Desulfitibacter	Y31	0.061
Dyadobacter	Y40	0.061
Ellin6067	Y33	0.06
Candidatus_Udaeobacter	Y35	0.06
Ruminococcaceae_NK4A214_group	Y37	0.06
Ferruginibacter	Y31	0.06
Dactylosporangium	Y36	0.06
Glycomyces	Y39	0.06
Cupriavidus	Y40	0.06
Sphingoaurantiacus	Y41	0.06
Marvinbryantia	Y41	0.06
Enterococcus	Y32	0.059
Treponema	Y36	0.059
Treponema	Y37	0.059
Methanosaeta	Y40	0.059
Aminobacter	Y34	0.059
Ruminococcaceae_UCG-013	Y39	0.059
Acidibacter	Y33	0.058
Niastella	Y38	0.058
Reyranella	Y38	0.058
Microvirga	Y38	0.058
Stenotrophobacter	Y33	0.058
Oxobacter	Y32	0.058
Eubacterium_coprostanoligenes_group	Y30	0.058
Bradyrhizobium	Y30	0.057
Anaerovorax	Y31	0.057
Mycobacterium	Y34	0.057
Actinophytocola	Y40	0.057
Inquilinus	Y30	0.057
Dokdonella	Y32	0.057
Raoultibacter	Y37	0.057
IS-44	Y31	0.057
Mucilaginibacter	Y32	0.057
Sorangium	Y34	0.057
Stenotrophomonas	Y30	0.057
Methylobacter	Y37	0.057
Luteolibacter	Y30	0.056
Flavisolibacter	Y35	0.056
Sphingopyxis	Y38	0.056
Cellvibrio	Y30	0.056
PAUC26f	Y38	0.056
Peredibacter	Y30	0.056
Terrimicrobium	Y34	0.056
Macellibacteroides	Y36	0.056
Phyllobacterium	Y39	0.055
Candidatus_Nitrososphaera	Y30	0.055
Ruminococcaceae_UCG-010	Y37	0.055
Cephaloticoccus	Y40	0.055
Parafilimonas	Y36	0.055
Sphingobacterium	Y37	0.055
Granulicella	Y39	0.055
Ruminococcaceae_UCG-013	Y34	0.055
Arcticibacter	Y30	0.054
Iamia	Y30	0.054
Microvirga	Y37	0.054
LNR_A2-18	Y39	0.054
Sporomusa	Y36	0.054
Ruminococcaceae_UCG-010	Y38	0.054
Flindersiella	Y37	0.054
Flavitalea	Y31	0.053
Raoultibacter	Y36	0.053
Taibaiella	Y36	0.053
Gemmatimonas	Y38	0.053
Burkholderia-Caballeronia-Paraburkholderia	Y35	0.053
Ellin6055	Y30	0.052
Sporobacter	Y31	0.052
Caenimonas	Y39	0.052
Ruminococcaceae_UCG-013	Y37	0.052
Variovorax	Y38	0.051
Flavobacterium	Y30	0.051
Pajaroellobacter	Y31	0.051
Actinoplanes	Y37	0.051
PAUC26f	Y31	0.051
Methylotenera	Y33	0.051
Asticcacaulis	Y37	0.051
Geodermatophilus	Y40	0.051
Rhodanobacter	Y41	0.051
Eubacterium_coprostanoligenes_group	Y36	0.051
Pseudomonas	Y31	0.05
Desulfovibrio	Y34	0.05
Altererythrobacter	Y35	0.05
Ellin6067	Y35	0.05
Nitrospira	Y37	0.05
[truncated: 1,951 more rows]
